# Supplementary material for: The Low-Abundance Plasma Proteome Reveals Differentially Abundant Proteins Associated with Breast Implant Capsular Contracture: A Pilot Study
Source: Proteomes. 2024 Aug 6;12(3):22. doi: 10.3390/proteomes12030022 (PMC11348101; doi:10.3390/proteomes12030022)
Supplement: Supplementary file 1 [file proteomes-12-00022-s001.zip]

Archive with 1 entries (1 files):
- proteomes-3061801-supplementary.xlsx
