# Supplementary material for: The Low-Abundance Plasma Proteome Reveals Differentially Abundant Proteins Associated with Breast Implant Capsular Contracture: A Pilot Study
Source: Proteomes. 2024 Aug 6;12(3):22. doi: 10.3390/proteomes12030022 (PMC11348101; doi:10.3390/proteomes12030022)
Supplement: Supplementary file 1 [file proteomes-12-00022-s001.zip › proteomes-3061801-supplementary.xlsx]

## Sheet: TMT-set-1
Accession	Description	Counts1	R1.Abundance.Ratio.127N.126 (C2)	R1.Abundance.Ratio.127C.126 (C3)	R1.Abundance.Ratio.128N.126 (C4)	R1.Abundance.Ratio.128C.126 (C5)	R1.Abundance.Ratio.129N.126 (D1)	R1.Abundance.Ratio.129C.126 (D2)	R1.Abundance.Ratio.130N.126 (D3)	R1.Abundance.Ratio.130C.126 (D4)	R1.Abundance.Ratio.131.126 (D5)	Anova	Anova.adj	MaxFC	Clusters	Means.Control	Means.Disease	FC from av (case/Control)	Sum PEP Score	Coverage	# Peptides	# PSMs	# Unique Peptides	# Protein Groups	# AAs	MW [kDa]
P04114	Apolipoprotein B-100 OS=Homo sapiens OX=9606 GN=APOB PE=1 SV=2	467	1.17021	1.08954	0.705882	0.879132	0.871569	0.947971	1.28195	1.14169	1.31279	0.304316	0.743169	1.16297		0.943134	1.09684	1.16297	3887.07	56.6294	247	4834	247	1	4563	515.283
P02751	Fibronectin OS=Homo sapiens OX=9606 GN=FN1 PE=1 SV=4	170	0.984323	1.05835	1.42173	1.55888	0.646078	1.53278	1.35396	0.927793	0.673516	0.308007	0.743169	1.27707		1.23268	0.965236	0.78304	1620.28	53.5205	92	1451	92	1	2386	262.46
P01031	Complement C5 OS=Homo sapiens OX=9606 GN=C5 PE=1 SV=4	143	1.28331	1.01911	1.37986	0.954545	1.17059	1.03538	1.15822	1.54905	1.20434	0.617792	0.891615	1.05822		1.14564	1.21233	1.05822	1151.15	51.3126	77	1557	77	1	1676	188.186
P00450	Ceruloplasmin OS=Homo sapiens OX=9606 GN=CP PE=1 SV=1	148	1.43001	0.790744	0.949153	0.742769	0.868627	0.883455	0.838742	1.1267	0.776256	0.705221	0.91815	1.05998		0.944912	0.89144	0.943411	1724.55	68.9202	67	4615	67	1	1065	122.128
P08603	Complement factor H OS=Homo sapiens OX=9606 GN=CFH PE=1 SV=4	205	1.03807	1.02113	1.0319	0.928719	0.934314	0.890739	0.994929	1.36512	1.05594	0.730615	0.922575	1.03196		1.00394	1.03602	1.03196	2117.14	66.3688	79	5551	66	1	1231	139.005
P04275	von Willebrand factor OS=Homo sapiens OX=9606 GN=VWF PE=1 SV=4	61	1.06271	0.938632	1.10768	1.09091	1.4098	1.13528	0.907708	1.0218	0.765982	0.867402	0.949048	1.02122		1.0478	1.02603	0.979219	318.075	27.3018	61	125	61	1	2813	309.058
P00747	Plasminogen OS=Homo sapiens OX=9606 GN=PLG PE=1 SV=2	144	1.35946	0.943662	0.866401	0.852273	0.798039	0.829344	0.894523	1.02997	0.868721	0.327913	0.761637	1.12023		0.986553	0.880666	0.89267	1360.83	75.4321	59	1734	59	1	810	90.51
Q9Y6R7	IgGFc-binding protein OS=Homo sapiens OX=9606 GN=FCGBP PE=1 SV=3	65	1.17245	0.869215	1.33799	0.875	0.840196	1.02289	0.901623	0.957766	1.21804	0.605357	0.891615	1.06645		1.04513	0.980011	0.937693	435.164	22.9232	59	160	59	1	5405	571.639
P01023	Alpha-2-macroglobulin OS=Homo sapiens OX=9606 GN=A2M PE=1 SV=3	127	1.21837	1.15594	0.963111	0.882231	0.697059	1.34235	0.639959	0.886921	0.64726	0.176892	0.671441	1.29492		1.04591	0.807701	0.77225	1119.55	55.4274	63	949	57	1	1474	163.188
P01024	Complement C3 OS=Homo sapiens OX=9606 GN=C3 PE=1 SV=2	65	1.27212	1.39537	1.25125	1.36364	1.15294	1.03226	1.39452	1.65123	1.3984	0.933157	0.96941	1.00838		1.31921	1.30825	0.991693	461.282	43.5358	57	243	57	1	1663	187.03
P12259	Coagulation factor V OS=Homo sapiens OX=9606 GN=F5 PE=1 SV=4	65	1.24188	1.53421	1.22732	1.39566	1.72059	1.21644	1.1501	1.22888	1.4121	0.92037	0.96941	1.00983		1.34408	1.33099	0.990264	430.58	27.7428	53	237	53	1	2224	251.546
P13671	Complement component C6 OS=Homo sapiens OX=9606 GN=C6 PE=1 SV=3	110	0.81075	0.918511	0.902293	0.84814	1.00196	1.00104	0.880325	1.03678	0.880137	0.0771845	0.6118	1.10228		0.868854	0.957716	1.10228	1058.13	67.666	52	910	52	1	934	104.718
P07996	Thrombospondin-1 OS=Homo sapiens OX=9606 GN=THBS1 PE=1 SV=2	80	0.387458	0.435614	0.326022	0.799587	0.333333	0.619147	0.252535	0.566757	0.778539	0.930432	0.96941	1.02677		0.457994	0.470256	1.02677	521.269	53.9316	52	325	52	1	1170	129.3
P00751	Complement factor B OS=Homo sapiens OX=9606 GN=CFB PE=1 SV=2	94	1.0056	0.869215	1.00199	0.740702	0.985294	0.827263	0.885396	1.1485	0.835616	0.723625	0.922575	1.03534		0.89746	0.929174	1.03534	893.778	60.4712	49	1568	49	1	764	85.479
P10643	Complement component C7 OS=Homo sapiens OX=9606 GN=C7 PE=1 SV=2	84	1.00448	1.0503	1.12662	1.39669	1.2	1.2435	0.611562	1.26294	1.2089	0.734442	0.922575	1.06225		1.1351	1.06858	0.941401	715.49	66.4294	47	528	46	1	843	93.457
P02768	Serum albumin OS=Homo sapiens OX=9606 GN=ALB PE=1 SV=2	91	0.694289	1.58551	0.732802	5.06921	0.788235	1.26847	1.55274	0.728883	2.38356	0.756985	0.922575	1.16607		1.42203	1.21951	0.85758	685.537	74.7126	45	881	45	1	609	69.321
Q14624	Inter-alpha-trypsin inhibitor heavy chain H4 OS=Homo sapiens OX=9606 GN=ITIH4 PE=1 SV=4	96	1.04479	0.846076	0.938185	0.805785	0.959804	0.779396	0.920892	1.28883	0.917808	0.589167	0.891615	1.06165		0.904143	0.959885	1.06165	938.493	54.086	45	1737	45	1	930	103.293
P06727	Apolipoprotein A-IV OS=Homo sapiens OX=9606 GN=APOA4 PE=1 SV=3	99	0.696529	1.02113	0.810568	0.958678	0.717647	1.17794	0.844828	0.927793	1.15297	0.493737	0.882489	1.09899		0.862224	0.947576	1.09899	703.707	82.5758	44	1389	44	1	396	45.371
P06396	Gelsolin OS=Homo sapiens OX=9606 GN=GSN PE=1 SV=1	94	0.832027	0.903421	0.834497	1.01343	0.82451	1.00416	0.791075	0.865123	0.940639	0.849334	0.949048	1.01267		0.892918	0.881746	0.987489	1007.07	64.9616	44	1557	44	1	782	85.644
P02774	Vitamin D-binding protein OS=Homo sapiens OX=9606 GN=GC PE=1 SV=2	109	1.27436	0.974849	1.03589	0.953512	0.873529	0.944849	0.93712	1.08174	0.941781	0.201911	0.684465	1.10386		1.05249	0.953459	0.905909	1231.1	85.865	40	4348	40	1	474	52.883
P01008	Antithrombin-III OS=Homo sapiens OX=9606 GN=SERPINC1 PE=1 SV=1	91	0.984323	0.922535	1.08674	0.93905	1.06863	0.959417	0.815416	0.927793	0.944064	0.48421	0.87746	1.04424		0.981146	0.939579	0.957634	835.187	65.5172	40	3315	40	1	464	52.569
P08519	Apolipoprotein(a) OS=Homo sapiens OX=9606 GN=LPA PE=1 SV=1	53	2.56215	3.3501	0.795613	0.788223	3.00392	1.03226	0.973631	3.79837	2.55365	0.599676	0.891615	1.28995		1.52319	1.96483	1.28995	399.737	47.7353	39	232	39	1	4548	500.995
P02790	Hemopexin OS=Homo sapiens OX=9606 GN=HPX PE=1 SV=2	77	1.07951	1.03018	0.99003	0.932851	0.761765	0.953174	0.885396	1.06676	1.04909	0.365599	0.78657	1.07522		1.0067	0.936271	0.93004	812.385	72.5108	39	3013	39	1	462	51.643
P02787	Serotransferrin OS=Homo sapiens OX=9606 GN=TF PE=1 SV=3	58	2.67301	0.87827	0.377866	0.754132	0.417647	0.758585	0.663286	0.559946	0.518265	0.25993	0.712193	1.58238		0.904386	0.571534	0.631959	396.329	60.3152	38	276	38	1	698	77.014
P19823	Inter-alpha-trypsin inhibitor heavy chain H2 OS=Homo sapiens OX=9606 GN=ITIH2 PE=1 SV=2	93	1.18701	1.15795	1.08973	1.13326	1.08431	1.02289	1.07404	0.908719	1.07648	0.0418247	0.578038	1.10703		1.14143	1.03107	0.903316	750.36	48.4144	38	2298	38	1	946	106.397
P00734	Prothrombin OS=Homo sapiens OX=9606 GN=F2 PE=1 SV=2	86	0.903695	0.868209	0.832502	0.774793	0.788235	0.872008	0.848884	0.912807	0.942922	0.497301	0.882489	1.03305		0.843441	0.871317	1.03305	1031.9	69.2926	38	1617	38	1	622	69.992
P06681	Complement C2 OS=Homo sapiens OX=9606 GN=C2 PE=1 SV=2	71	1.06719	0.896378	1.07777	0.947314	0.966667	0.912591	0.972617	1.16894	1.02055	0.869316	0.949048	1.01062		0.994118	1.00467	1.01062	577.697	52.9255	38	550	38	1	752	83.214
P43652	Afamin OS=Homo sapiens OX=9606 GN=AFM PE=1 SV=1	86	1.31579	1.45473	1.36491	1.36157	1.20392	1.39646	1.63793	1.17847	1.22489	0.587595	0.891615	1.0421		1.37334	1.31786	0.959599	662.071	56.2604	37	1025	37	1	599	69.024
P03952	Plasma kallikrein OS=Homo sapiens OX=9606 GN=KLKB1 PE=1 SV=1	76	0.930571	0.916499	0.745763	0.80062	0.777451	0.991675	0.71501	0.90327	0.993151	0.761681	0.922575	1.02828		0.844748	0.868635	1.02828	522.52	56.2696	37	529	37	1	638	71.323
P20742	Pregnancy zone protein OS=Homo sapiens OX=9606 GN=PZP PE=1 SV=4	49	1.32251	0.613682	1.08175	0.44938	0.5	0.837669	1.12982	1.27112	2.22831	0.438691	0.844095	1.33789		0.79254	1.06033	1.33789	458.317	36.7072	42	375	36	1	1482	163.76
P19827	Inter-alpha-trypsin inhibitor heavy chain H1 OS=Homo sapiens OX=9606 GN=ITIH1 PE=1 SV=3	88	1.17581	1.08551	1.06879	1.01343	1.01373	0.995838	1.05477	0.972752	1.11301	0.210367	0.686134	1.05393		1.08434	1.02885	0.94883	892.308	51.8112	36	3214	36	1	911	101.326
P01042	Kininogen-1 OS=Homo sapiens OX=9606 GN=KNG1 PE=1 SV=2	77	1.33147	0.998994	0.90329	0.948347	0.848039	0.962539	1.03347	1.07084	1.01256	0.589303	0.891615	1.05176		1.03317	0.982326	0.950788	637.553	49.5342	35	1557	35	1	644	71.912
P07358	Complement component C8 beta chain OS=Homo sapiens OX=9606 GN=C8B PE=1 SV=3	69	0.778275	0.759557	0.727817	0.842975	0.77451	0.909469	0.896552	1.07084	0.875571	0.0550038	0.598201	1.16038		0.776037	0.900496	1.16038	604.428	64.9746	34	449	34	1	591	67.003
O75882	Attractin OS=Homo sapiens OX=9606 GN=ATRN PE=1 SV=2	52	1.05039	1.00503	1.14556	0.992769	0.873529	1.09886	0.973631	1.08583	1.06164	0.60282	0.891615	1.03129		1.04677	1.01501	0.969664	336.945	27.4318	34	213	34	1	1429	158.432
P02671	Fibrinogen alpha chain OS=Homo sapiens OX=9606 GN=FGA PE=1 SV=2	67	0.944009	0.89839	0.836491	0.778926	1.03627	1.90843	2.60243	1.29292	1.10388	0.0303264	0.527289	1.72824	2	0.862183	1.49006	1.72824	612.44	39.03	33	655	33	1	866	94.914
P04003	C4b-binding protein alpha chain OS=Homo sapiens OX=9606 GN=C4BPA PE=1 SV=2	61	0.790594	0.99497	0.894317	0.920455	0.905882	1.02185	1.09533	1.37875	1.24201	0.051118	0.598201	1.24483		0.897045	1.11667	1.24483	446.217	61.6415	32	671	32	1	597	66.989
P02748	Complement component C9 OS=Homo sapiens OX=9606 GN=C9 PE=1 SV=2	64	1.00672	1.07646	1.15653	0.890496	1.35294	0.901145	1.0142	2.05313	1.20662	0.281831	0.743169	1.21706		1.02784	1.25094	1.21706	626.111	52.415	32	786	32	1	559	63.133
P00736	Complement C1r subcomponent OS=Homo sapiens OX=9606 GN=C1R PE=1 SV=2	60	1.03024	0.886318	0.941176	0.863636	1.16667	0.94693	0.967546	1.12807	1.06393	0.0689062	0.598201	1.13241		0.928179	1.05108	1.13241	618.62	56.8794	34	809	31	1	705	80.067
P05160	Coagulation factor XIII B chain OS=Homo sapiens OX=9606 GN=F13B PE=1 SV=3	53	1.07839	1.1338	1.0668	1.21178	1.29804	1.03226	1.12982	1.11989	1.1347	0.747384	0.922575	1.01654		1.12126	1.1398	1.01654	499.659	58.0938	31	290	31	1	661	75.461
P01011	Alpha-1-antichymotrypsin OS=Homo sapiens OX=9606 GN=SERPINA3 PE=1 SV=2	59	0.957447	1.07042	1.03689	0.922521	1.53333	1.05619	0.978702	1.73978	1.1347	0.115979	0.647078	1.26252		0.995049	1.25627	1.26252	533.755	64.0662	28	3263	28	1	423	47.621
P07357	Complement component C8 alpha chain OS=Homo sapiens OX=9606 GN=C8A PE=1 SV=2	59	0.760358	0.814889	0.767697	0.867769	0.791176	0.888658	0.813387	1.06812	0.842466	0.223703	0.688326	1.09237		0.801545	0.875579	1.09237	683.48	53.0822	28	619	28	1	584	65.121
P03951	Coagulation factor XI OS=Homo sapiens OX=9606 GN=F11 PE=1 SV=1	33	0.923852	1.02515	1.02493	1.04442	1.30882	1.1769	1.40771	1.24387	1.18607	0.00141685	0.429416	1.25752	2	1.00344	1.26184	1.25752	202.895	50.56	27	111	27	1	625	70.064
P09871	Complement C1s subcomponent OS=Homo sapiens OX=9606 GN=C1S PE=1 SV=1	71	1.028	0.911469	0.997009	0.966942	1.16078	0.94589	0.959432	1.22207	1.07306	0.187946	0.684465	1.09423		0.974896	1.06676	1.09423	730.355	48.1105	28	896	27	1	688	76.635
Q92954	Proteoglycan 4 OS=Homo sapiens OX=9606 GN=PRG4 PE=1 SV=3	32	1.06159	1.01911	1.29611	1.04752	1.3451	1.27159	1.47972	1.3842	1.37785	0.00573029	0.429416	1.24449	2	1.1009	1.37005	1.24449	186.371	20.0855	26	107	26	1	1404	150.968
P07225	Vitamin K-dependent protein S OS=Homo sapiens OX=9606 GN=PROS1 PE=1 SV=1	41	0.849944	1.02716	0.876371	0.910124	0.860784	1.05411	0.972617	1.11853	1.22945	0.141229	0.647078	1.13792		0.913492	1.03948	1.13792	307.764	44.3787	26	311	26	1	676	75.074
P05156	Complement factor I OS=Homo sapiens OX=9606 GN=CFI PE=1 SV=2	54	0.974244	1.00101	0.965105	0.806818	0.855882	0.932362	1.00101	1.3079	1.03767	0.384135	0.802516	1.08868		0.933499	1.01628	1.08868	479.113	53.8593	26	653	26	1	583	65.707
P02679	Fibrinogen gamma chain OS=Homo sapiens OX=9606 GN=FGG PE=1 SV=3	58	0.995521	0.89336	0.880359	0.730372	1.13039	1.00937	1.18864	1.42916	1.02854	0.0181901	0.44055	1.3201	2	0.869601	1.14796	1.3201	527.262	70.8609	25	608	25	1	453	51.479
Q06033	Inter-alpha-trypsin inhibitor heavy chain H3 OS=Homo sapiens OX=9606 GN=ITIH3 PE=1 SV=2	53	0.726764	1.03219	0.885344	0.830579	1.08725	1.06348	0.96146	1.03815	0.965753	0.0451748	0.598201	1.1858		0.86181	1.02193	1.1858	462.104	41.0112	25	355	25	1	890	99.787
P23142	Fibulin-1 OS=Homo sapiens OX=9606 GN=FBLN1 PE=1 SV=4	36	1.05711	1.04427	1.0319	0.946281	1.10784	1.26847	0.824544	1.06812	0.93379	0.909752	0.965491	1.01023		1.01894	1.02936	1.01023	387.973	47.0839	25	212	25	1	703	77.162
P02675	Fibrinogen beta chain OS=Homo sapiens OX=9606 GN=FGB PE=1 SV=2	58	1.00672	0.944668	0.900299	0.778926	1.17353	0.986472	1.16024	1.49183	1.07192	0.0279314	0.519425	1.28939	2	0.903686	1.1652	1.28939	530.461	71.6904	24	595	24	1	491	55.892
P00488	Coagulation factor XIII A chain OS=Homo sapiens OX=9606 GN=F13A1 PE=1 SV=4	40	1.028	1.09155	1.06082	1.05372	1.16471	0.791883	0.851927	0.972752	0.945205	0.149789	0.647078	1.12938		1.05828	0.937048	0.885445	331.276	39.2077	24	177	24	1	732	83.215
P80108	Phosphatidylinositol-glycan-specific phospholipase D OS=Homo sapiens OX=9606 GN=GPLD1 PE=1 SV=3	42	1.46137	0.95171	0.850449	1.02893	0.928431	1.0718	0.967546	0.941417	1.03082	0.577148	0.891615	1.06469		1.05033	0.986507	0.939239	297.06	43.3333	24	201	24	1	840	92.278
P12111	Collagen alpha-3(VI) chain OS=Homo sapiens OX=9606 GN=COL6A3 PE=1 SV=5	17	0.993281	1.00503	0.954138	0.974174	1.07549	1.09053	0.880325	1.08719	1.03196	0.339398	0.764935	1.04929		0.981465	1.02984	1.04929	88.2053	9.56878	24	30	24	1	3177	343.457
Q16610	Extracellular matrix protein 1 OS=Homo sapiens OX=9606 GN=ECM1 PE=1 SV=2	40	1.00112	1.0835	1.06979	1.33884	1.02059	1.37253	1.07099	1.28202	1.01826	0.794024	0.933825	1.02458		1.11644	1.14389	1.02458	329.141	65.1852	24	184	24	1	540	60.635
O00533	Neural cell adhesion molecule L1-like protein OS=Homo sapiens OX=9606 GN=CHL1 PE=1 SV=4	21	0.827548	0.912475	1.72383	0.895661	0.897059	1.13736	0.773834	0.97139	0.83105	0.467834	0.861543	1.13707		1.03911	0.913855	0.879456	145.045	25.8278	23	60	23	1	1208	134.987
P04217	Alpha-1B-glycoprotein OS=Homo sapiens OX=9606 GN=A1BG PE=1 SV=4	46	1.48152	1.44064	1.40977	1.30785	1.21961	1.38085	1.23225	1.46594	1.31393	0.196323	0.684465	1.06756		1.40845	1.31932	0.936716	676.003	62.8283	23	1230	23	1	495	54.22
P22105	Tenascin-X OS=Homo sapiens OX=9606 GN=TNXB PE=1 SV=5	19	0.961926	0.984909	1.10867	1.11054	1.13922	1.01873	0.91785	0.96594	0.884703	0.373717	0.795911	1.05897		1.03925	0.981379	0.944318	155.108	7.30443	23	66	23	1	4244	458.1
P02649	Apolipoprotein E OS=Homo sapiens OX=9606 GN=APOE PE=1 SV=1	35	0.847704	0.960765	0.975075	0.914256	1.98333	0.860562	1.17039	1.16621	0.917808	0.211868	0.686134	1.26115		0.923085	1.16415	1.26115	306.98	68.7697	22	294	22	1	317	36.132
P15144	Aminopeptidase N OS=Homo sapiens OX=9606 GN=ANPEP PE=1 SV=4	18	1.02912	1.03421	0.993021	1.20248	1.02647	1.02706	0.841785	1.01635	0.928082	0.143255	0.647078	1.1002		1.06176	0.96506	0.908924	103.699	30.7135	22	39	22	1	967	109.471
P98160	Basement membrane-specific heparan sulfate proteoglycan core protein OS=Homo sapiens OX=9606 GN=HSPG2 PE=1 SV=4	20	0.970885	0.903421	0.876371	0.856405	1.07353	1.10094	0.887424	0.978202	0.88242	0.185281	0.684465	1.08832		0.900754	0.980307	1.08832	81.5717	6.05785	22	36	22	1	4391	468.532
P05546	Heparin cofactor 2 OS=Homo sapiens OX=9606 GN=SERPIND1 PE=1 SV=3	53	1.30459	0.881288	1.01196	0.956612	0.727451	0.80437	1.05274	1.37193	0.950913	0.643281	0.898343	1.07303		1.02712	0.957218	0.931939	421.911	51.9038	22	744	22	1	499	57.034
P00748	Coagulation factor XII OS=Homo sapiens OX=9606 GN=F12 PE=1 SV=3	32	1.08847	1.19416	1.03988	0.88843	0.785294	1.40895	0.995943	0.683924	1.18151	0.676771	0.904506	1.0714		1.04682	0.97706	0.933361	216.403	41.7886	22	156	22	1	615	67.748
Q15582	Transforming growth factor-beta-induced protein ig-h3 OS=Homo sapiens OX=9606 GN=TGFBI PE=1 SV=1	22	2.1411	1.07243	1.29711	1.15083	1.36078	1.36629	1.08824	1.19755	1.37443	0.660683	0.898539	1.06968		1.36066	1.27202	0.934857	150.524	45.0952	22	61	22	1	683	74.634
P08697	Alpha-2-antiplasmin OS=Homo sapiens OX=9606 GN=SERPINF2 PE=1 SV=3	50	1.13102	1.00604	1.00199	0.789256	1.04314	0.959417	0.866126	0.991826	0.976027	0.91075	0.965491	1.00873		0.973961	0.965529	0.991343	423.416	55.8045	22	468	22	1	491	54.531
P35858	Insulin-like growth factor-binding protein complex acid labile subunit OS=Homo sapiens OX=9606 GN=IGFALS PE=1 SV=1	27	1.29115	1.05131	1.03091	0.940083	0.881373	0.952133	0.973631	0.938692	0.942922	0.067525	0.598201	1.14268		1.07096	0.937239	0.875138	296.027	40.9917	21	265	21	1	605	65.994
Q86VB7	Scavenger receptor cysteine-rich type 1 protein M130 OS=Homo sapiens OX=9606 GN=CD163 PE=1 SV=2	18	0.652856	0.679074	0.861416	0.596074	0.545098	0.881374	0.778905	0.891008	0.794521	0.422978	0.838378	1.10996		0.690736	0.766692	1.10996	91.0975	22.1453	21	31	21	1	1156	125.369
P02749	Beta-2-glycoprotein 1 OS=Homo sapiens OX=9606 GN=APOH PE=1 SV=3	42	1.00672	0.71328	1.02991	1.05475	1.15686	0.967742	1.04665	1.06676	1.09247	0.198642	0.684465	1.13249		0.939787	1.0643	1.13249	476.024	68.9855	20	1274	20	1	345	38.273
Q12860	Contactin-1 OS=Homo sapiens OX=9606 GN=CNTN1 PE=1 SV=1	18	0.693169	0.82495	0.781655	0.784091	0.729412	0.947971	0.646045	0.76158	0.630137	0.621431	0.891615	1.04695		0.769417	0.734913	0.955156	118.39	26.4244	20	33	20	1	1018	113.249
Q96KN2	Beta-Ala-His dipeptidase OS=Homo sapiens OX=9606 GN=CNDP1 PE=1 SV=4	27	1.18029	1.09356	0.803589	1.07025	1.43824	0.954214	0.932049	0.717984	1.06963	0.846352	0.948407	1.03011		1.02645	0.996444	0.970767	189.107	49.5069	20	186	20	1	507	56.67
Q07954	Prolow-density lipoprotein receptor-related protein 1 OS=Homo sapiens OX=9606 GN=LRP1 PE=1 SV=2	17	1.01568	1.00302	1.01396	0.951446	1.04804	1.05099	0.996957	1.02316	0.965753	0.390595	0.804002	1.02088		0.995674	1.01647	1.02088	70.9667	5.58979	20	24	20	1	4544	504.276
P48740	Mannan-binding lectin serine protease 1 OS=Homo sapiens OX=9606 GN=MASP1 PE=1 SV=3	30	1.22284	1.07646	1.06381	1.33368	1.05392	1.26223	1.0568	1.20845	1.19178	0.818409	0.940185	1.01519		1.16902	1.15152	0.985034	227.903	40.0572	21	153	20	1	699	79.195
P10909	Clusterin OS=Homo sapiens OX=9606 GN=CLU PE=1 SV=1	43	1.13438	0.915493	0.80658	0.941116	0.770588	0.980229	0.977688	1.11308	0.913242	0.982331	0.984157	1.00211		0.942271	0.944262	1.00211	372.291	40.7572	20	815	20	1	449	52.461
P49747	Cartilage oligomeric matrix protein OS=Homo sapiens OX=9606 GN=COMP PE=1 SV=2	29	0.621501	0.715292	0.731805	0.769628	0.77549	0.939646	0.742394	0.880109	1.0274	0.036969	0.577942	1.22529	1	0.707376	0.866742	1.22529	251.277	46.6314	21	89	19	1	757	82.808
P04264	Keratin, type II cytoskeletal 1 OS=Homo sapiens OX=9606 GN=KRT1 PE=1 SV=6	18	0.55991	0.380282	0.361914	1.56715	1.04706	0.480749	3.13286	0.506812	0.386986	0.594531	0.891615	1.3415		0.589502	0.790815	1.3415	119.108	31.5217	21	49	19	1	644	65.999
P01871	Immunoglobulin heavy constant mu OS=Homo sapiens OX=9606 GN=IGHM PE=1 SV=4	29	0.309071	0.605634	0.219342	0.451446	0.256863	0.344433	0.303245	0.475477	0.237443	0.517429	0.882489	1.1769		0.368977	0.313515	0.849687	193.716	53.6424	19	204	19	1	453	49.409
P13796	Plastin-2 OS=Homo sapiens OX=9606 GN=LCP1 PE=1 SV=6	21	1.04703	1.0664	1.47059	1.2469	0.968627	0.865765	1.2069	1.08719	1.03196	0.145688	0.647078	1.16617		1.19619	1.02575	0.857509	126.51	36.8421	19	62	19	1	627	70.244
Q14515	SPARC-like protein 1 OS=Homo sapiens OX=9606 GN=SPARCL1 PE=1 SV=2	21	0.806271	1.00503	0.935194	1.03512	1.09902	0.975026	1.08519	0.904632	1.09361	0.220587	0.688326	1.09278		0.941106	1.02842	1.09278	123.604	39.4578	19	51	19	1	664	75.161
P02765	Alpha-2-HS-glycoprotein OS=Homo sapiens OX=9606 GN=AHSG PE=1 SV=2	39	1.17245	0.964789	0.799601	0.902893	0.741176	0.941727	0.787018	0.72752	0.670091	0.0609913	0.598201	1.23722		0.950625	0.768355	0.808263	601.111	62.9428	18	1968	18	1	367	39.316
P05155	Plasma protease C1 inhibitor OS=Homo sapiens OX=9606 GN=SERPING1 PE=1 SV=2	39	0.81299	0.656942	1.08574	0.808884	1.04706	0.82102	0.75355	1.55313	0.915525	0.343016	0.764935	1.18866		0.827573	0.983701	1.18866	274.801	38.6	18	427	18	1	500	55.119
P04004	Vitronectin OS=Homo sapiens OX=9606 GN=VTN PE=1 SV=1	40	1.45689	1.3169	1.07876	1.1219	1.14902	0.98127	1.05578	1.09128	1.12557	0.0924499	0.640024	1.1441		1.23443	1.07895	0.874047	401.357	41.4226	18	647	18	1	478	54.271
P04196	Histidine-rich glycoprotein OS=Homo sapiens OX=9606 GN=HRG PE=1 SV=1	32	0.696529	0.547284	0.494516	0.510331	0.766667	0.57128	0.636917	0.53951	0.64726	0.255533	0.710809	1.12701		0.556924	0.627658	1.12701	286.589	33.1429	18	428	18	1	525	59.541
P25311	Zinc-alpha-2-glycoprotein OS=Homo sapiens OX=9606 GN=AZGP1 PE=1 SV=2	36	1.03247	0.98994	0.993021	0.93905	1.08333	1.0437	1.04564	1.11035	1.06849	0.00768249	0.429416	1.08295		0.988061	1.07002	1.08295	301.113	61.4094	18	260	18	1	298	34.237
P29622	Kallistatin OS=Homo sapiens OX=9606 GN=SERPINA4 PE=1 SV=3	29	1.24972	1.12374	0.961117	0.958678	0.931373	1.18522	1.15314	0.852861	0.950913	0.548427	0.891615	1.05978		1.06655	1.00639	0.94359	220.68	49.6487	18	359	18	1	427	48.511
P26927	Hepatocyte growth factor-like protein OS=Homo sapiens OX=9606 GN=MST1 PE=1 SV=2	44	1.06271	1.02515	0.959123	0.881198	0.903922	0.961498	0.869168	1.12943	0.855023	0.550333	0.891615	1.04336		0.979575	0.938867	0.958443	321.336	49.3671	33	154	18	1	711	80.268
Q14766	Latent-transforming growth factor beta-binding protein 1 OS=Homo sapiens OX=9606 GN=LTBP1 PE=1 SV=4	16	0.403135	0.559356	0.391825	0.940083	0.404902	0.665973	0.314402	0.662125	0.956621	0.900527	0.962401	1.03787		0.536845	0.557178	1.03787	71.1528	12.3184	18	24	18	1	1721	186.673
Q96PD5	N-acetylmuramoyl-L-alanine amidase OS=Homo sapiens OX=9606 GN=PGLYRP2 PE=1 SV=1	24	0.653975	1.08652	0.985045	0.970041	0.844118	1.12903	0.929006	0.790191	1.03196	0.804223	0.933825	1.03215		0.90774	0.936925	1.03215	381.569	55.5556	18	211	18	1	576	62.178
P04278	Sex hormone-binding globulin OS=Homo sapiens OX=9606 GN=SHBG PE=1 SV=2	24	1.31243	0.579477	0.706879	1.01446	1.38431	1.28408	0.651116	0.606267	0.583333	0.922924	0.96941	1.02745		0.859357	0.836398	0.973284	239.312	61.9403	18	108	18	1	402	43.752
P02647	Apolipoprotein A-I OS=Homo sapiens OX=9606 GN=APOA1 PE=1 SV=1	27	1.29003	1.22535	0.953141	1.3564	1.22843	1.59729	1.71095	1.17575	1.57306	0.133849	0.647078	1.20505		1.19564	1.44081	1.20505	174.311	61.4232	17	144	17	1	267	30.759
P01019	Angiotensinogen OS=Homo sapiens OX=9606 GN=AGT PE=1 SV=1	36	2.98768	1.12575	0.965105	0.948347	1.0098	1.08949	1.05578	1.29292	1.1621	0.51148	0.882489	1.18498		1.32459	1.11781	0.843897	362.471	34.8454	17	842	17	1	485	53.121
P05543	Thyroxine-binding globulin OS=Homo sapiens OX=9606 GN=SERPINA7 PE=1 SV=2	39	1.1075	1.02414	1.12164	0.936983	0.815686	0.898023	0.843813	1.11444	0.909817	0.0963035	0.647078	1.14725		1.04489	0.91078	0.871648	263.26	41.4458	17	311	17	1	415	46.295
Q04756	Hepatocyte growth factor activator OS=Homo sapiens OX=9606 GN=HGFAC PE=1 SV=1	24	0.947368	1.12676	1.18943	1.16839	0.967647	1.08533	1.15416	0.948229	1.09817	0.435984	0.844095	1.0534		1.10362	1.04767	0.949306	165.178	32.9771	17	95	17	1	655	70.636
P43121	Cell surface glycoprotein MUC18 OS=Homo sapiens OX=9606 GN=MCAM PE=1 SV=2	14	0.865622	1.05533	1.03888	0.952479	1.22745	1.20083	0.90568	1.00545	1.07192	0.235468	0.692803	1.10296		0.975068	1.07547	1.10296	113.871	29.257	16	37	16	1	646	71.563
P00742	Coagulation factor X OS=Homo sapiens OX=9606 GN=F10 PE=1 SV=2	32	1	0.841046	0.815553	0.827479	0.808824	0.917794	0.860041	1.11989	1.00114	0.365519	0.78657	1.07758		0.867975	0.935315	1.07758	273.684	41.5984	17	179	16	1	488	54.697
P35555	Fibrillin-1 OS=Homo sapiens OX=9606 GN=FBN1 PE=1 SV=3	12	0.954087	1.02414	1.09372	1.0093	1.24314	1.08429	0.997972	1.15395	0.992009	0.258152	0.712193	1.06974		1.0191	1.09018	1.06974	62.0613	6.54824	16	19	16	1	2871	312.022
P19320	Vascular cell adhesion protein 1 OS=Homo sapiens OX=9606 GN=VCAM1 PE=1 SV=1	19	0.853303	1.14487	0.966102	1.01756	1.3098	1.01977	0.825558	0.862398	0.824201	0.744603	0.922575	1.03937		0.989944	0.952444	0.962119	110.37	29.6346	16	55	16	1	739	81.224
P36955	Pigment epithelium-derived factor OS=Homo sapiens OX=9606 GN=SERPINF1 PE=1 SV=4	31	0.835386	0.950704	0.846461	0.841942	0.942157	0.815817	0.90568	0.877384	0.953196	0.440057	0.844095	1.03468		0.867372	0.897455	1.03468	211.261	47.8469	16	287	16	1	418	46.283
Q12805	EGF-containing fibulin-like extracellular matrix protein 1 OS=Homo sapiens OX=9606 GN=EFEMP1 PE=1 SV=2	18	1.00336	1.06439	0.908275	0.98657	1.02941	0.995838	0.990872	1.05586	1.04452	0.329242	0.761637	1.03428		0.989066	1.02297	1.03428	148.304	48.073	16	80	16	1	493	54.604
Q9NQ79	Cartilage acidic protein 1 OS=Homo sapiens OX=9606 GN=CRTAC1 PE=1 SV=2	13	0.609183	0.632797	0.735793	0.616736	0.867647	0.92924	0.639959	0.72752	0.964612	0.0461108	0.598201	1.26197	1	0.64672	0.816139	1.26197	104.997	29.5008	15	26	15	1	661	71.376
P0DOX3	Immunoglobulin delta heavy chain OS=Homo sapiens OX=9606 PE=1 SV=1	15	2.78499	1.45272	3.02891	1.03409	0.903922	0.67846	0.965517	1.53542	0.825342	0.0396732	0.577942	1.99828	4	1.88674	0.944181	0.500429	97.6047	33.5938	15	51	15	1	512	56.189
O43866	CD5 antigen-like OS=Homo sapiens OX=9606 GN=CD5L PE=1 SV=1	21	0.475924	0.693159	0.373878	0.612603	0.277451	0.401665	0.31643	0.502725	0.477169	0.125677	0.647078	1.36177		0.524288	0.385005	0.734338	167.899	65.1297	15	90	15	1	347	38.063
P02750	Leucine-rich alpha-2-glycoprotein OS=Homo sapiens OX=9606 GN=LRG1 PE=1 SV=2	34	0.824188	0.973843	1.25025	0.700413	2.67157	0.85744	0.698783	1.53406	1.19863	0.325106	0.758581	1.35535		0.915623	1.24099	1.35535	383.89	59.0778	15	487	15	1	347	38.154
Q13822	Ectonucleotide pyrophosphatase/phosphodiesterase family member 2 OS=Homo sapiens OX=9606 GN=ENPP2 PE=1 SV=3	12	0.982083	0.727364	0.994018	0.984504	1.34804	1.03434	0.855984	1.06131	0.939498	0.292786	0.743169	1.13236		0.914383	1.03541	1.13236	71.1778	23.5226	15	27	15	1	863	98.93
P01009	Alpha-1-antitrypsin OS=Homo sapiens OX=9606 GN=SERPINA1 PE=1 SV=3	23	3.70101	1.43964	0.743769	1.34504	2.95588	1.10822	1.05781	4.16621	1.0274	0.793884	0.933825	1.12863		1.51945	1.71491	1.12863	172.075	48.3254	15	110	15	1	418	46.707
Q9UK55	Protein Z-dependent protease inhibitor OS=Homo sapiens OX=9606 GN=SERPINA10 PE=1 SV=1	19	1.27772	1.11871	0.905284	1.11983	1.28431	1.09886	1.12272	1.48093	1.15183	0.270355	0.724982	1.11196		1.09717	1.22	1.11196	115.847	33.1081	15	86	15	1	444	50.674
Q13201	Multimerin-1 OS=Homo sapiens OX=9606 GN=MMRN1 PE=1 SV=3	13	0.414334	0.593561	0.428714	0.928719	0.416667	0.60666	0.336714	0.783379	1.21461	0.805619	0.933825	1.08134		0.559393	0.604896	1.08134	84.671	17.101	15	23	15	1	1228	138.023
P00740	Coagulation factor IX OS=Homo sapiens OX=9606 GN=F9 PE=1 SV=2	26	1.49272	1.3008	1.20239	1.14979	1.50784	1.11759	1.22414	1.54632	1.57192	0.445359	0.848228	1.07851		1.28001	1.38051	1.07851	206.083	47.5054	16	104	15	1	461	51.745
P17936	Insulin-like growth factor-binding protein 3 OS=Homo sapiens OX=9606 GN=IGFBP3 PE=1 SV=2	20	1.01568	1.02817	0.965105	0.868802	0.765686	1.02185	0.948276	0.93733	0.896119	0.369523	0.790369	1.06329		0.967339	0.909759	0.940475	111.962	53.9519	15	72	15	1	291	31.654
Q15063	Periostin OS=Homo sapiens OX=9606 GN=POSTN PE=1 SV=2	18	0.763718	1.1831	0.884347	1.02479	1.09314	1.05203	0.819473	1.11035	0.938356	0.672719	0.904506	1.04739		0.951269	0.996353	1.04739	121.364	27.0335	15	40	15	1	836	93.255
P11021	Endoplasmic reticulum chaperone BiP OS=Homo sapiens OX=9606 GN=HSPA5 PE=1 SV=2	16	1.06271	1.04125	1.15952	1.14979	1.04902	1.03746	1.12272	1.2139	1.03653	0.799001	0.933825	1.01125		1.10209	1.08983	0.988874	103.293	32.263	17	44	15	1	654	72.288
P13645	Keratin, type I cytoskeletal 10 OS=Homo sapiens OX=9606 GN=KRT10 PE=1 SV=6	16	0.453527	0.301811	0.368893	0.892562	1.01961	0.547347	2.3641	0.36376	0.293379	0.447905	0.848485	1.4664		0.460754	0.675649	1.4664	76.2963	27.226	16	40	14	1	584	58.792
P02788	Lactotransferrin OS=Homo sapiens OX=9606 GN=LTF PE=1 SV=6	10	0.845465	1.11972	1.9342	0.93595	0.817647	0.716961	0.936105	0.802452	0.961187	0.11968	0.647078	1.35884		1.14417	0.842021	0.735925	76.1188	23.5211	14	25	14	1	710	78.132
P04040	Catalase OS=Homo sapiens OX=9606 GN=CAT PE=1 SV=3	13	1.1131	1.21127	1.8674	1.19421	1.29706	1.94485	1.82353	0.995913	2.49886	0.346279	0.764935	1.23658		1.31681	1.62834	1.23658	99.2204	36.0531	14	32	14	1	527	59.719
P33908	Mannosyl-oligosaccharide 1,2-alpha-mannosidase IA OS=Homo sapiens OX=9606 GN=MAN1A1 PE=1 SV=3	15	0.921613	1.01509	1.0658	0.994835	1.62255	0.968783	1.08519	1.26839	1.15297	0.113507	0.647078	1.20304		0.997976	1.20061	1.20304	93.3632	23.4303	14	35	14	1	653	72.922
P51884	Lumican OS=Homo sapiens OX=9606 GN=LUM PE=1 SV=2	30	0.666293	0.763581	0.858425	0.884298	0.973529	1.04891	0.830629	0.882834	0.785388	0.152569	0.647078	1.14074		0.788325	0.899272	1.14074	265.125	42.3077	14	367	14	1	338	38.405
P14625	Endoplasmin OS=Homo sapiens OX=9606 GN=HSP90B1 PE=1 SV=1	14	1.18477	1.12777	1.44467	1.30682	1.88137	1.54839	1.16531	1.29837	1.37785	0.255838	0.710809	1.1382		1.26026	1.43443	1.1382	58.3485	18.4309	14	23	14	1	803	92.411
Q9BXR6	Complement factor H-related protein 5 OS=Homo sapiens OX=9606 GN=CFHR5 PE=1 SV=1	21	1.37178	1.00302	1.02592	1.11777	1.63824	0.934443	1.13489	1.67439	1.00799	0.527201	0.882489	1.10643		1.12077	1.24005	1.10643	203.171	40.246	15	94	14	1	569	64.377
P15169	Carboxypeptidase N catalytic chain OS=Homo sapiens OX=9606 GN=CPN1 PE=1 SV=1	27	1.64278	1.16298	1.42473	1.36054	1.77059	1.65557	1.07708	1.703	1.5605	0.439924	0.844095	1.10309		1.38723	1.53023	1.10309	178.551	45.1965	14	138	14	1	458	52.253
Q14520	Hyaluronan-binding protein 2 OS=Homo sapiens OX=9606 GN=HABP2 PE=1 SV=1	19	1.10526	0.891348	0.79661	0.770661	0.865686	0.96462	0.921907	0.925068	0.894977	0.646674	0.898343	1.03627		0.881872	0.913856	1.03627	135.53	31.9643	14	95	14	1	560	62.63
P27918	Properdin OS=Homo sapiens OX=9606 GN=CFP PE=1 SV=2	25	0.834267	1.07344	1.06381	1.1095	0.812745	0.936524	1.09432	1.11717	1.06963	0.87305	0.949048	1.0149		1.01396	0.999066	0.985316	171.715	37.1002	14	130	14	1	469	51.242
P13591	Neural cell adhesion molecule 1 OS=Homo sapiens OX=9606 GN=NCAM1 PE=1 SV=3	14	1.03247	1.15795	1.0997	1.04132	1.0598	1.22581	0.922921	1.14578	1.01027	0.836228	0.946906	1.01306		1.0817	1.06775	0.987105	95.2262	19.4639	14	36	14	1	858	94.515
P02760	Protein AMBP OS=Homo sapiens OX=9606 GN=AMBP PE=1 SV=1	28	1.02352	1.00503	0.968096	0.948347	1.06569	0.942768	1.01826	0.926431	1.03539	0.768684	0.924871	1.01058		0.985802	0.996234	1.01058	310.945	44.0341	14	567	14	1	352	38.974
P09172	Dopamine beta-hydroxylase OS=Homo sapiens OX=9606 GN=DBH PE=1 SV=3	11	0.911534	0.540241	1.63709	1.17872	2.12255	2.64204	0.888438	2.60627	1.22374	0.121975	0.647078	1.76103		0.987327	1.73871	1.76103	88.816	24.9595	13	45	13	1	617	69.021
P35443	Thrombospondin-4 OS=Homo sapiens OX=9606 GN=THBS4 PE=1 SV=2	11	0.68981	0.707243	0.787637	0.790289	1.1598	0.859521	0.720081	1.26158	0.893836	0.0713754	0.598201	1.29133		0.74234	0.958604	1.29133	125.246	23.7253	15	42	13	1	961	105.802
P22792	Carboxypeptidase N subunit 2 OS=Homo sapiens OX=9606 GN=CPN2 PE=1 SV=3	22	1.47592	1.02113	1.2682	1.18388	1.43235	1.39126	1.10953	1.6267	1.44635	0.238886	0.692803	1.1339		1.22648	1.39071	1.1339	197.728	30.2752	13	166	13	1	545	60.518
Q9UGM5	Fetuin-B OS=Homo sapiens OX=9606 GN=FETUB PE=1 SV=2	23	1.78947	0.844064	0.846461	0.871901	0.882353	0.83975	0.88641	1.08311	1.01142	0.604082	0.891615	1.09746		1.02753	0.93628	0.911196	143.834	40.0524	13	95	13	1	382	42.028
P35527	Keratin, type I cytoskeletal 9 OS=Homo sapiens OX=9606 GN=KRT9 PE=1 SV=3	14	0.646137	0.375252	0.451645	1.61157	0.82451	0.467222	2.30629	0.490463	0.416667	0.84589	0.948407	1.09681		0.648147	0.710895	1.09681	100.062	34.0289	14	31	13	1	623	62.027
P11226	Mannose-binding protein C OS=Homo sapiens OX=9606 GN=MBL2 PE=1 SV=2	24	3.69765	1.16901	1.22532	1.79029	2.32255	2.20395	1.25456	2.64714	1.54338	0.756168	0.922575	1.09535		1.75481	1.92213	1.09535	172.445	60.4839	13	127	13	1	248	26.127
P04070	Vitamin K-dependent protein C OS=Homo sapiens OX=9606 GN=PROC PE=1 SV=1	16	1.16461	1.17606	0.864407	1.01343	1.0951	1.05307	1.04665	1.18256	1.32192	0.345874	0.764935	1.08485		1.0466	1.1354	1.08485	117.374	36.8764	13	50	13	1	461	52.037
Q96IY4	Carboxypeptidase B2 OS=Homo sapiens OX=9606 GN=CPB2 PE=1 SV=2	13	1.02688	1.09356	0.90329	1.0155	0.897059	1.18106	0.950304	1.3733	1.09475	0.445324	0.848228	1.07843		1.00743	1.08644	1.07843	129.823	39.7163	13	73	13	1	423	48.393
P02753	Retinol-binding protein 4 OS=Homo sapiens OX=9606 GN=RBP4 PE=1 SV=3	39	1.23068	1.02515	0.946162	1.1188	0.940196	0.920916	1.19067	1.04768	1.21461	0.832267	0.946671	1.0182		1.07501	1.05579	0.982124	405.948	73.1343	13	1754	13	1	201	22.995
P04083	Annexin A1 OS=Homo sapiens OX=9606 GN=ANXA1 PE=1 SV=2	13	1.04703	0.812877	2.7009	1.68182	0.35	0.371488	0.939148	0.425068	0.47032	0.00988736	0.429416	2.94645	3	1.40223	0.475904	0.339392	95.8189	49.422	12	29	12	1	346	38.69
P00738	Haptoglobin OS=Homo sapiens OX=9606 GN=HP PE=1 SV=1	54	1.08175	0.758551	1.92921	0.721074	0.759804	0.853278	1.24848	16.8733	1.12215	0.477757	0.872919	1.67		1.03364	1.72617	1.67	418.787	65.0246	26	557	12	1	406	45.177
P00558	Phosphoglycerate kinase 1 OS=Homo sapiens OX=9606 GN=PGK1 PE=1 SV=3	11	1.23292	0.993964	2.83948	1.63017	0.769608	0.931322	1.25051	0.79564	1.12785	0.0732256	0.598201	1.61198		1.54328	0.957381	0.620356	85.8821	34.2926	12	29	12	1	417	44.586
P26038	Moesin OS=Homo sapiens OX=9606 GN=MSN PE=1 SV=3	14	0.930571	0.894366	2.12961	1.57541	0.681373	0.810614	1.18864	0.675749	0.829909	0.0749101	0.602635	1.57862		1.29268	0.818866	0.633466	61.3213	25.8232	15	31	12	1	577	67.778
P20851	C4b-binding protein beta chain OS=Homo sapiens OX=9606 GN=C4BPB PE=1 SV=1	24	0.768197	1.09054	0.892323	0.908058	0.930392	1.03018	1.08114	1.40599	1.38014	0.0732491	0.598201	1.26688		0.907691	1.14993	1.26688	115.158	57.5397	12	140	12	1	252	28.338
P27169	Serum paraoxonase/arylesterase 1 OS=Homo sapiens OX=9606 GN=PON1 PE=1 SV=3	40	0.830907	0.865191	0.626122	0.68595	0.377451	0.921956	1.01724	0.682561	0.503425	0.581217	0.891615	1.13603		0.745425	0.656167	0.880258	475.321	61.1268	14	409	12	1	355	39.706
P14543	Nidogen-1 OS=Homo sapiens OX=9606 GN=NID1 PE=1 SV=3	10	0.857783	0.909457	0.800598	1.13533	1.23529	0.990635	0.924949	1.09673	0.90411	0.280831	0.743169	1.11519		0.917644	1.02335	1.11519	43.1439	12.911	12	15	12	1	1247	136.291
P07360	Complement component C8 gamma chain OS=Homo sapiens OX=9606 GN=C8G PE=1 SV=3	18	0.942889	0.817907	0.777667	0.866736	0.783333	0.934443	0.964503	1.01907	0.861872	0.3202	0.756965	1.07036		0.849105	0.908846	1.07036	162.377	58.4158	12	173	12	1	202	22.264
O75636	Ficolin-3 OS=Homo sapiens OX=9606 GN=FCN3 PE=1 SV=2	17	1.20605	1.1831	1.3988	1.17355	1.17059	1.26327	1.6146	1.17166	1.41667	0.452997	0.850751	1.06462		1.23712	1.31706	1.06462	138.47	46.1538	12	125	12	1	299	32.882
O00391	Sulfhydryl oxidase 1 OS=Homo sapiens OX=9606 GN=QSOX1 PE=1 SV=3	13	0.960806	1.0332	0.96012	1.19525	1.23922	1.17378	1.05882	1.01226	0.944064	0.553708	0.891615	1.04573		1.03312	1.08036	1.04573	62.1733	19.6787	12	36	12	1	747	82.526
P33151	Cadherin-5 OS=Homo sapiens OX=9606 GN=CDH5 PE=1 SV=5	17	0.796193	0.887324	0.792622	0.978306	0.943137	0.975026	0.824544	0.963215	0.796804	0.537559	0.891521	1.04308		0.860321	0.897379	1.04308	71.1604	17.8571	12	56	12	1	784	87.474
Q76LX8	A disintegrin and metalloproteinase with thrombospondin motifs 13 OS=Homo sapiens OX=9606 GN=ADAMTS13 PE=1 SV=1	10	0.985442	0.981891	0.902293	1.06921	0.935294	1.04891	0.871197	0.96049	0.913242	0.412341	0.829298	1.04124		0.98294	0.944009	0.960394	72.4843	10.6517	12	18	12	1	1427	153.505
P05452	Tetranectin OS=Homo sapiens OX=9606 GN=CLEC3B PE=1 SV=3	25	0.834267	1.03924	1.02891	1.10124	0.992157	1.03746	0.951318	0.985014	0.944064	0.808334	0.934962	1.01439		0.995566	0.981441	0.985813	265.59	68.3168	12	315	12	1	202	22.522
P06276	Cholinesterase OS=Homo sapiens OX=9606 GN=BCHE PE=1 SV=1	21	0.867861	1.07445	1.31406	0.969008	0.916667	0.91051	1.13286	1.14578	1.10502	0.945128	0.972015	1.00697		1.04386	1.03664	0.99308	173.94	25.2492	12	111	12	1	602	68.374
P12429	Annexin A3 OS=Homo sapiens OX=9606 GN=ANXA3 PE=1 SV=3	11	1.27212	0.846076	3.38684	1.85434	0.608824	0.581686	1.11765	0.713896	0.673516	0.0270808	0.519425	2.24691	3	1.61243	0.717618	0.445055	65.5966	36.2229	11	20	11	1	323	36.353
P18428	Lipopolysaccharide-binding protein OS=Homo sapiens OX=9606 GN=LBP PE=1 SV=3	11	1.47144	1.32897	1.04686	1.18698	4.68039	1.1821	1.62677	1.85014	1.81507	0.130556	0.647078	1.5837		1.24853	1.9773	1.5837	89.5287	30.1455	11	47	11	1	481	53.35
O00187	Mannan-binding lectin serine protease 2 OS=Homo sapiens OX=9606 GN=MASP2 PE=1 SV=4	10	1.40873	1.2173	1.07577	0.940083	1.15882	1.29657	1.30223	1.41826	1.44178	0.155663	0.647078	1.14988		1.14757	1.31957	1.14988	57.5039	18.5131	11	33	11	1	686	75.654
P43251	Biotinidase OS=Homo sapiens OX=9606 GN=BTD PE=1 SV=2	21	1.1019	1.11066	1.05683	0.918388	1.06569	0.906348	0.921907	0.930518	0.992009	0.154128	0.647078	1.08572		1.04397	0.961546	0.921045	188.045	27.8085	11	163	11	1	543	61.093
P27487	Dipeptidyl peptidase 4 OS=Homo sapiens OX=9606 GN=DPP4 PE=1 SV=2	10	0.796193	1.07646	1.0319	0.963843	1.11471	1.19979	0.8286	1.06948	0.987443	0.466105	0.861543	1.07397		0.960871	1.03195	1.07397	37.5896	14.4909	11	17	11	1	766	88.222
Q7Z7M0	Multiple epidermal growth factor-like domains protein 8 OS=Homo sapiens OX=9606 GN=MEGF8 PE=1 SV=2	9	1.03247	1.02314	1.13161	0.961777	0.9	1.0385	1.12677	0.959128	0.990868	0.526063	0.882489	1.03531		1.03549	1.00017	0.965895	32.5113	4.56942	11	16	11	1	2845	302.901
P08571	Monocyte differentiation antigen CD14 OS=Homo sapiens OX=9606 GN=CD14 PE=1 SV=2	13	1.09183	1.18913	1.08275	1.07851	1.36275	1	1.02333	1.30245	1.04224	0.768969	0.924871	1.02387		1.10965	1.13614	1.02387	98.9044	42.6667	11	85	11	1	375	40.051
P12955	Xaa-Pro dipeptidase OS=Homo sapiens OX=9606 GN=PEPD PE=1 SV=3	9	0.986562	0.868209	1.25922	1.07645	0.931373	0.965661	0.98073	1.41008	1.06393	0.869087	0.949048	1.01887		1.03803	1.05762	1.01887	38.7649	24.3408	11	18	11	1	493	54.513
Q08380	Galectin-3-binding protein OS=Homo sapiens OX=9606 GN=LGALS3BP PE=1 SV=1	12	1.03135	0.991952	0.827517	0.77686	0.694118	1.03954	1.0426	1.00954	0.769406	0.981892	0.984157	1.0027		0.900543	0.898119	0.997308	78.1792	27.3504	11	26	11	1	585	65.289
P52209	6-phosphogluconate dehydrogenase, decarboxylating OS=Homo sapiens OX=9606 GN=PGD PE=1 SV=3	10	1.243	1.15191	3.32901	2.03306	0.734314	0.843913	1.36105	0.788828	1.0137	0.0361441	0.577942	1.90897	3	1.76437	0.924249	0.523842	56.7784	22.9814	10	16	10	1	483	53.106
P06733	Alpha-enolase OS=Homo sapiens OX=9606 GN=ENO1 PE=1 SV=2	10	1.26428	1.0664	2.30907	1.70145	0.902941	0.772112	1.36511	0.93733	1.07192	0.054452	0.598201	1.53071		1.51707	0.991088	0.653293	50.1429	29.0323	10	16	10	1	434	47.139
P60174	Triosephosphate isomerase OS=Homo sapiens OX=9606 GN=TPI1 PE=1 SV=3	10	1.32251	0.917505	2.85743	1.3595	0.95098	1.26431	1.3499	0.776567	1.12557	0.223988	0.688326	1.37393		1.47347	1.07245	0.727838	63.7792	51.049	10	21	10	1	286	30.772
P29401	Transketolase OS=Homo sapiens OX=9606 GN=TKT PE=1 SV=3	10	0.960806	0.853119	1.86839	1.19318	0.718627	0.780437	1.20588	0.775204	0.832192	0.128352	0.647078	1.37245		1.16267	0.847144	0.728622	56.7888	19.2616	10	17	10	1	623	67.835
P06732	Creatine kinase M-type OS=Homo sapiens OX=9606 GN=CKM PE=1 SV=2	9	1.9037	0.948692	2.01595	1.06715	6.95098	2.19667	1.07302	1.05586	0.997717	0.627977	0.891615	1.25907		1.40397	1.76769	1.25907	48.8436	31.2336	10	22	10	1	381	43.074
P00338	L-lactate dehydrogenase A chain OS=Homo sapiens OX=9606 GN=LDHA PE=1 SV=2	8	1.08735	1.03119	1.91226	1.47004	1.16765	1.02185	1.13793	0.905995	1.11986	0.146769	0.647078	1.24975		1.33243	1.06616	0.800158	56.3773	33.7349	11	23	10	1	332	36.665
P18065	Insulin-like growth factor-binding protein 2 OS=Homo sapiens OX=9606 GN=IGFBP2 PE=1 SV=2	9	0.717805	0.756539	0.904287	1.02996	2.22843	0.997919	0.779919	0.978202	0.751142	0.382085	0.802516	1.24471		0.843317	1.04968	1.24471	54.8857	39.3846	10	18	10	1	325	34.791
P32119	Peroxiredoxin-2 OS=Homo sapiens OX=9606 GN=PRDX2 PE=1 SV=5	13	1.27212	1.12575	1.85743	1.14256	1.02941	2.31946	1.64199	0.900545	2.83219	0.523949	0.882489	1.20034		1.32035	1.58487	1.20034	64.3598	40.404	10	49	10	1	198	21.878
P00915	Carbonic anhydrase 1 OS=Homo sapiens OX=9606 GN=CA1 PE=1 SV=2	20	1.44793	1.05835	2.30209	1.02583	1	2.42144	1.52333	1.26567	2.371	0.554857	0.891615	1.17268		1.37925	1.61742	1.17268	164.273	53.6398	10	140	10	1	261	28.852
Q9UHG3	Prenylcysteine oxidase 1 OS=Homo sapiens OX=9606 GN=PCYOX1 PE=1 SV=3	7	1.5028	1.42354	1.19043	1.27273	1.01373	0.996878	1.08215	1.47956	1.379	0.23963	0.692803	1.14279		1.34177	1.17411	0.875048	47.6188	22.3762	10	13	10	1	505	56.604
P08185	Corticosteroid-binding globulin OS=Homo sapiens OX=9606 GN=SERPINA6 PE=1 SV=1	22	2.23404	0.990946	1.12363	0.945248	1.09314	1.10094	1.06288	1.32834	0.899543	0.517645	0.882489	1.13757		1.2383	1.08856	0.879069	175.281	26.4198	10	273	10	1	405	45.112
P02786	Transferrin receptor protein 1 OS=Homo sapiens OX=9606 GN=TFRC PE=1 SV=2	6	0.557671	0.712274	0.472582	0.620868	0.934314	0.49948	0.604462	0.739782	0.537671	0.526235	0.882489	1.10503		0.584286	0.645654	1.10503	40.5272	14.4737	10	11	10	1	760	84.818
P08253	72 kDa type IV collagenase OS=Homo sapiens OX=9606 GN=MMP2 PE=1 SV=2	10	0.798432	0.915493	0.763709	1.04029	1.13137	1.11446	0.729209	0.953678	0.89726	0.450304	0.84865	1.09188		0.872959	0.953167	1.09188	46.0341	17.4242	10	16	10	1	660	73.835
P22891	Vitamin K-dependent protein Z OS=Homo sapiens OX=9606 GN=PROZ PE=1 SV=2	17	0.996641	0.87827	0.708873	0.995868	0.893137	1.04162	0.935091	1.03951	0.89726	0.36168	0.78607	1.08171		0.886613	0.95906	1.08171	167.9	37	10	70	10	1	400	44.715
P05362	Intercellular adhesion molecule 1 OS=Homo sapiens OX=9606 GN=ICAM1 PE=1 SV=2	9	0.958567	1.26861	1.05982	0.923554	1.31373	0.996878	0.884381	0.882834	0.973744	0.680433	0.90468	1.04542		1.04451	0.99913	0.956557	44.8928	25.9398	10	17	10	1	532	57.789
Q92859	Neogenin OS=Homo sapiens OX=9606 GN=NEO1 PE=1 SV=2	9	0.87234	1.01107	1	1.19008	1.13725	1.15921	0.969574	0.910082	0.982877	0.855105	0.949048	1.01479		1.01219	1.02716	1.01479	61.8947	9.85626	10	15	10	1	1461	159.917
Q15113	Procollagen C-endopeptidase enhancer 1 OS=Homo sapiens OX=9606 GN=PCOLCE PE=1 SV=2	11	0.81523	0.877264	0.912263	1.07231	1.25392	1.15713	1.09026	1.00681	1.14498	0.0149524	0.44055	1.23303	1	0.914562	1.12768	1.23303	77.3602	27.8396	9	27	9	1	449	47.942
P05109	Protein S100-A8 OS=Homo sapiens OX=9606 GN=S100A8 PE=1 SV=1	15	1.30347	0.756539	3.39581	1.8657	0.395098	0.407908	1.08722	0.580381	0.481735	0.0184223	0.44055	2.89007	3	1.58099	0.547043	0.346012	62.1094	68.8172	9	77	9	1	93	10.828
P23528	Cofilin-1 OS=Homo sapiens OX=9606 GN=CFL1 PE=1 SV=3	14	1.05039	0.862173	2.06381	1.70455	0.555882	0.577523	1.00811	0.517711	0.76484	0.0178449	0.44055	2.01494	3	1.336	0.663047	0.496293	87.9851	56.0241	9	29	9	1	166	18.491
P0DMV9	Heat shock 70 kDa protein 1B OS=Homo sapiens OX=9606 GN=HSPA1B PE=1 SV=1	6	1.08623	1.07847	2.3011	2.03926	0.87451	0.922997	2.04057	0.780654	1.19178	0.236569	0.692803	1.40592		1.53121	1.08912	0.71128	42.756	21.6849	10	13	9	1	641	70.009
P35908	Keratin, type II cytoskeletal 2 epidermal OS=Homo sapiens OX=9606 GN=KRT2 PE=1 SV=2	11	0.371781	0.229376	0.298106	0.576446	1.06275	0.35796	1.05071	0.235695	0.204338	0.564728	0.891615	1.30436		0.347929	0.453826	1.30436	72.0936	25.6651	14	28	9	1	639	65.393
P09960	Leukotriene A-4 hydrolase OS=Homo sapiens OX=9606 GN=LTA4H PE=1 SV=2	9	1.00112	1.04225	2.00399	1.3688	1.07745	0.908429	1.1785	1.13488	0.993151	0.204085	0.686134	1.23418		1.30069	1.05389	0.810257	38.2645	17.8396	9	15	9	1	611	69.241
P09486	SPARC OS=Homo sapiens OX=9606 GN=SPARC PE=1 SV=1	8	0.419933	0.555332	0.400798	0.865702	0.451961	0.71384	0.370183	0.72752	0.928082	0.627683	0.891615	1.13319		0.533343	0.60438	1.13319	65.4339	45.2145	9	39	9	1	303	34.61
P00918	Carbonic anhydrase 2 OS=Homo sapiens OX=9606 GN=CA2 PE=1 SV=2	14	1.38634	1.15091	2.34995	1.07851	1.06275	2.16025	1.64604	1.08311	2.60845	0.64274	0.898343	1.13237		1.41807	1.60578	1.13237	107.685	49.6154	9	41	9	1	260	29.228
Q9NZP8	Complement C1r subcomponent-like protein OS=Homo sapiens OX=9606 GN=C1RL PE=1 SV=2	13	1.04479	1.05433	0.81655	0.841942	0.760784	0.818939	0.811359	1.07084	0.794521	0.312917	0.748314	1.10435		0.932862	0.844718	0.905511	107.381	29.1581	12	73	9	1	487	53.464
P10586	Receptor-type tyrosine-protein phosphatase F OS=Homo sapiens OX=9606 GN=PTPRF PE=1 SV=2	8	0.959686	0.980885	1.10369	1.00413	1.08529	1.01145	1.16734	1.15123	1.02397	0.13686	0.647078	1.07456		1.01064	1.08599	1.07456	42.9046	5.8731	9	12	9	1	1907	212.744
O14791	Apolipoprotein L1 OS=Homo sapiens OX=9606 GN=APOL1 PE=1 SV=5	8	0.99776	2.38028	0.814556	1.22211	2.03039	0.980229	1.25659	1.12262	1.30708	0.86097	0.949048	1.04594		1.24	1.29696	1.04594	41.949	22.6131	9	23	9	1	398	43.947
O14786	Neuropilin-1 OS=Homo sapiens OX=9606 GN=NRP1 PE=1 SV=3	7	0.87458	1.08249	1.15553	1.10537	1.10784	1.05411	0.901623	1.10763	0.891553	0.624265	0.891615	1.0405		1.04865	1.00783	0.961074	48.5436	11.701	9	17	9	1	923	103.069
P02746	Complement C1q subcomponent subunit B OS=Homo sapiens OX=9606 GN=C1QB PE=1 SV=3	18	1.028	0.953722	1.05484	1.02479	0.956863	0.925078	0.964503	1.08174	1.03082	0.533574	0.890392	1.02466		1.01463	0.990211	0.975932	186.302	43.8735	9	578	9	1	253	26.704
P00533	Epidermal growth factor receptor OS=Homo sapiens OX=9606 GN=EGFR PE=1 SV=2	8	1.08063	0.866197	1.03689	0.850207	0.885294	0.970864	0.979716	0.927793	0.896119	0.703175	0.91815	1.02354		0.953098	0.931178	0.977001	39.4801	9.58678	9	9	9	1	1210	134.19
Q14126	Desmoglein-2 OS=Homo sapiens OX=9606 GN=DSG2 PE=1 SV=2	7	0.940649	1.19819	0.955135	1.04132	1.0902	1.08741	0.91785	1.13896	1.01826	0.789258	0.933825	1.01814		1.02897	1.04763	1.01814	50.5024	10.9123	9	14	9	1	1118	122.218
P08195	4F2 cell-surface antigen heavy chain OS=Homo sapiens OX=9606 GN=SLC3A2 PE=1 SV=3	7	0.975364	0.961771	0.997009	0.863636	1.07647	1.05723	0.825558	0.953678	0.820776	0.913431	0.965491	1.00811		0.948019	0.940393	0.991956	37.3627	18.7302	9	14	9	1	630	67.952
Q9Y5C1	Angiopoietin-related protein 3 OS=Homo sapiens OX=9606 GN=ANGPTL3 PE=1 SV=1	6	0.900336	1.16801	1.1007	1.16632	1.94608	1.39126	1.37018	1.39918	1.45091	0.00928511	0.429416	1.38928	1	1.07791	1.49752	1.38928	47.1477	22.1739	8	16	8	1	460	53.604
P52566	Rho GDP-dissociation inhibitor 2 OS=Homo sapiens OX=9606 GN=ARHGDIB PE=1 SV=3	3	1.26764	1.11871	3.48654	2.43492	0.54902	0.51717	1.23124	0.613079	0.703196	0.011651	0.429416	2.71967	3	1.86272	0.684906	0.367691	37.8594	60.6965	8	13	8	1	201	22.974
P30740	Leukocyte elastase inhibitor OS=Homo sapiens OX=9606 GN=SERPINB1 PE=1 SV=1	8	1.24636	0.891348	3.25523	1.875	0.531373	0.608741	0.723124	0.653951	0.582192	0.00656597	0.429416	2.61751	3	1.61368	0.616497	0.382043	28.3811	24.2744	8	12	8	1	379	42.715
P07339	Cathepsin D OS=Homo sapiens OX=9606 GN=CTSD PE=1 SV=1	6	0.893617	1.06539	0.98006	1.01033	1.28529	0.936524	1.27282	1.1594	1.24429	0.0521007	0.598201	1.18931		0.985359	1.1719	1.18931	34.1702	23.5437	8	9	8	1	412	44.524
P07359	Platelet glycoprotein Ib alpha chain OS=Homo sapiens OX=9606 GN=GP1BA PE=1 SV=2	8	1.00224	1.3672	1.04786	1.26653	0.806863	1.10198	1.08215	0.858311	1.09703	0.137095	0.647078	1.18442		1.16126	0.980448	0.844295	65.8243	13.9571	8	37	8	1	652	71.495
P02743	Serum amyloid P-component OS=Homo sapiens OX=9606 GN=APCS PE=1 SV=2	17	0.714446	0.513078	0.830508	0.677686	0.537255	0.582726	0.776876	1.61853	0.77968	0.526308	0.882489	1.17159		0.673956	0.789599	1.17159	125.247	26.009	8	223	8	1	223	25.371
P14780	Matrix metalloproteinase-9 OS=Homo sapiens OX=9606 GN=MMP9 PE=1 SV=3	8	1.11646	1.07746	1.33599	1.03306	1.10294	0.971904	0.956389	0.893733	0.993151	0.0540376	0.598201	1.15674		1.13513	0.981311	0.864496	38.385	12.8713	8	11	8	1	707	78.408
P14151	L-selectin OS=Homo sapiens OX=9606 GN=SELL PE=1 SV=2	16	0.782755	1.15996	1.01396	0.827479	0.75	0.885536	0.693712	0.888283	0.881279	0.212587	0.686134	1.14562		0.934246	0.815497	0.872893	131.021	19.086	8	81	8	1	372	42.159
P04075	Fructose-bisphosphate aldolase A OS=Homo sapiens OX=9606 GN=ALDOA PE=1 SV=2	12	1.00896	0.815895	1.58524	1.27479	2.62059	1.35484	1.22312	0.792916	1.02397	0.644991	0.898343	1.1329		1.13569	1.28663	1.1329	81.5312	35.7143	10	30	8	1	364	39.395
P07195	L-lactate dehydrogenase B chain OS=Homo sapiens OX=9606 GN=LDHB PE=1 SV=2	8	1.05151	1.12072	1.2652	1.08161	1.44216	1.18626	1.10548	1.0654	1.35046	0.316334	0.75112	1.08408		1.1269	1.22165	1.08408	66.9358	29.3413	9	27	8	1	334	36.615
Q9UNW1	Multiple inositol polyphosphate phosphatase 1 OS=Homo sapiens OX=9606 GN=MINPP1 PE=1 SV=1	7	1.00224	1.15594	0.992024	1.10847	1.40196	1.00416	1.12373	1.03815	1.09817	0.463729	0.861543	1.0591		1.0624	1.12519	1.0591	54.239	19.5072	8	18	8	1	487	55.016
P54289	Voltage-dependent calcium channel subunit alpha-2/delta-1 OS=Homo sapiens OX=9606 GN=CACNA2D1 PE=1 SV=3	4	0.823068	0.799799	0.884347	0.711777	0.668627	0.962539	0.661258	0.979564	0.609589	0.671289	0.904506	1.05521		0.802317	0.760341	0.947682	28.883	10.1541	8	8	8	1	1103	124.49
Q9NPH3	Interleukin-1 receptor accessory protein OS=Homo sapiens OX=9606 GN=IL1RAP PE=1 SV=2	6	1.01008	1.06237	1.71087	1.1281	1.28824	1.09886	1.29716	1.0109	1.0742	0.725255	0.922575	1.04497		1.19963	1.14801	0.956964	38.0882	14.5614	8	19	8	1	570	65.377
P49908	Selenoprotein P OS=Homo sapiens OX=9606 GN=SELENOP PE=1 SV=3	9	1.13102	1.10463	0.942173	1.14979	1.15588	1.12279	0.996957	1.1921	1.13356	0.518194	0.882489	1.03674		1.0786	1.11822	1.03674	54.3889	20.4724	8	35	8	1	381	43.156
Q7Z7G0	Target of Nesh-SH3 OS=Homo sapiens OX=9606 GN=ABI3BP PE=1 SV=1	8	0.949608	1.00503	1.22134	1.0093	0.965686	0.98231	0.965517	1.24251	0.908676	0.677297	0.904506	1.03451		1.04146	1.00672	0.966643	48.8755	11.3488	8	16	8	1	1075	118.569
P00746	Complement factor D OS=Homo sapiens OX=9606 GN=CFD PE=1 SV=5	11	0.81523	1.06036	0.969093	0.902893	0.764706	0.864724	1.01014	1.14169	1.02854	0.827384	0.944831	1.02146		0.932575	0.952587	1.02146	111.785	49.8024	8	40	8	1	253	27.016
Q6YHK3	CD109 antigen OS=Homo sapiens OX=9606 GN=CD109 PE=1 SV=2	5	0.733483	0.98994	1.02393	0.867769	0.977451	1.01457	0.859026	0.820163	0.902968	0.833983	0.946671	1.01759		0.896227	0.911992	1.01759	42.7511	7.19723	8	9	8	1	1445	161.587
Q6UXB8	Peptidase inhibitor 16 OS=Homo sapiens OX=9606 GN=PI16 PE=1 SV=1	11	0.732363	0.909457	0.865404	1.22831	1.02549	1.11863	0.872211	0.724796	0.83105	0.910828	0.965491	1.01506		0.917294	0.903683	0.985162	51.2733	22.2462	8	35	8	1	463	49.44
P07737	Profilin-1 OS=Homo sapiens OX=9606 GN=PFN1 PE=1 SV=2	7	1.13886	0.89336	2.37986	1.91426	0.582353	0.622268	1.31034	0.69346	0.780822	0.0384616	0.577942	1.92525	3	1.46728	0.762122	0.519413	66.4366	63.5714	7	33	7	1	140	15.045
P01876	Immunoglobulin heavy constant alpha 1 OS=Homo sapiens OX=9606 GN=IGHA1 PE=1 SV=2	13	1.46137	1.55835	0.740778	1.09194	0.785294	0.503642	0.625761	0.742507	0.777397	0.0183804	0.44055	1.71928	4	1.16501	0.677612	0.581639	105.786	52.1246	11	51	7	1	353	37.631
P02763	Alpha-1-acid glycoprotein 1 OS=Homo sapiens OX=9606 GN=ORM1 PE=1 SV=1	10	1.12766	1.03622	1.12064	0.924587	1.19216	1.077	1.10142	34.0422	1.71918	0.306136	0.743169	2.30573		1.04896	2.41862	2.30573	100.138	46.7662	10	80	7	1	201	23.497
P06744	Glucose-6-phosphate isomerase OS=Homo sapiens OX=9606 GN=GPI PE=1 SV=4	4	1.09518	1.03722	2.76271	1.63533	1.10392	0.925078	1.3357	1.16485	1.08447	0.196041	0.684465	1.34993		1.50513	1.11497	0.740778	26.3737	13.7993	7	10	7	1	558	63.107
Q15848	Adiponectin OS=Homo sapiens OX=9606 GN=ADIPOQ PE=1 SV=1	10	0.786114	0.876258	1.19043	0.645661	1.47059	1.51613	0.869168	0.949591	0.706621	0.33423	0.764935	1.23553		0.853014	1.05393	1.23553	56.4904	32.7869	7	49	7	1	244	26.397
Q8NBP7	Proprotein convertase subtilisin/kexin type 9 OS=Homo sapiens OX=9606 GN=PCSK9 PE=1 SV=3	7	1.24524	1.09859	0.885344	0.987603	1.53235	1.17898	1.20183	1.19482	1.1016	0.110741	0.647078	1.17967		1.04579	1.23369	1.17967	41.5795	12.5723	7	10	7	1	692	74.239
Q92820	Gamma-glutamyl hydrolase OS=Homo sapiens OX=9606 GN=GGH PE=1 SV=2	7	0.864502	1.01207	0.98006	0.797521	0.909804	1.11863	1.23022	1.0327	0.988584	0.100636	0.647078	1.15499		0.909375	1.05032	1.15499	30.1017	23.2704	7	16	7	1	318	35.941
P02652	Apolipoprotein A-II OS=Homo sapiens OX=9606 GN=APOA2 PE=1 SV=1	14	1.50616	1.67606	1.16949	0.965909	2.49706	0.950052	1.52535	2.37466	0.847032	0.640573	0.898343	1.14455		1.29949	1.48734	1.14455	114.157	64	7	99	7	1	100	11.168
P04180	Phosphatidylcholine-sterol acyltransferase OS=Homo sapiens OX=9606 GN=LCAT PE=1 SV=1	7	0.952968	1.05936	0.987039	1.03719	1.06176	1.07908	1.16937	1.25068	1.11301	0.0220151	0.474645	1.12346		1.00827	1.13276	1.12346	42.0482	23.4091	7	13	7	1	440	49.546
O95479	GDH/6PGL endoplasmic bifunctional protein OS=Homo sapiens OX=9606 GN=H6PD PE=1 SV=2	5	0.984323	1.10664	1.17747	1.1219	1.10882	0.840791	0.864097	1.0327	1.07306	0.163244	0.656632	1.12039		1.09525	0.977557	0.892545	30.9203	11.378	7	12	7	1	791	88.836
P54108	Cysteine-rich secretory protein 3 OS=Homo sapiens OX=9606 GN=CRISP3 PE=1 SV=1	11	0.645017	1	0.915254	0.78719	0.752941	0.683663	0.605477	0.874659	0.813927	0.359784	0.785116	1.11577		0.825654	0.739988	0.896245	76.728	37.551	7	39	7	1	245	27.612
P60709	Actin, cytoplasmic 1 OS=Homo sapiens OX=9606 GN=ACTB PE=1 SV=1	19	0.892497	0.836016	1.21436	1.15599	0.833333	0.96462	2.06897	0.848774	1.09361	0.726314	0.922575	1.07817		1.01165	1.09073	1.07817	136.467	47.2	14	110	7	1	375	41.71
Q99784	Noelin OS=Homo sapiens OX=9606 GN=OLFM1 PE=1 SV=4	6	0.835386	1.04225	1.09172	0.821281	0.992157	0.987513	0.750507	1.02044	0.75	0.622029	0.891615	1.05451		0.939975	0.891384	0.948306	22.1867	15.8763	7	18	7	1	485	55.307
O95445	Apolipoprotein M OS=Homo sapiens OX=9606 GN=APOM PE=1 SV=2	9	1.35274	1.38732	1.01595	1.15289	1.13039	1.03642	1.08519	1.22888	1.34018	0.570407	0.891615	1.05033		1.21763	1.15928	0.952084	68.9642	58.5106	7	32	7	1	188	21.239
P10721	Mast/stem cell growth factor receptor Kit OS=Homo sapiens OX=9606 GN=KIT PE=1 SV=1	8	0.833147	0.849095	1.01795	1.02169	0.864706	1.01977	0.870183	0.900545	0.856164	0.657993	0.898539	1.02866		0.926149	0.900345	0.972138	25.1674	7.78689	7	11	7	1	976	109.794
P15636	Protease 1 OS=Achromobacter lyticus OX=224 PE=1 SV=1	18	0.964166	0.857143	0.865404	0.708678	0.79902	0.902185	0.587221	0.990463	0.888128	0.819505	0.940185	1.02807		0.843758	0.820718	0.972693	213.493	13.0168	7	156	7	1	653	68.083
P05090	Apolipoprotein D OS=Homo sapiens OX=9606 GN=APOD PE=1 SV=1	12	1.08063	1.50201	1.22632	1.33781	1.14412	1.14152	1.25761	1.42643	1.40411	0.937036	0.96941	1.00672		1.27743	1.26891	0.993329	60.9147	34.9206	7	35	7	1	189	21.262
P06702	Protein S100-A9 OS=Homo sapiens OX=9606 GN=S100A9 PE=1 SV=1	15	1.22284	0.788732	2.99003	1.73967	0.491176	0.48179	0.973631	0.696185	0.585616	0.018799	0.44055	2.40185	3	1.49662	0.623111	0.416346	139.174	62.2807	6	157	6	1	114	13.234
P0DJI8	Serum amyloid A-1 protein OS=Homo sapiens OX=9606 GN=SAA1 PE=1 SV=1	6	1.18477	1.11368	0.876371	1.01963	12.401	1.63059	1.38235	1.33379	1.10616	0.211418	0.686134	2.01922		1.04203	2.1041	2.01922	40.604	59.8361	6	23	6	1	122	13.524
Q08830	Fibrinogen-like protein 1 OS=Homo sapiens OX=9606 GN=FGL1 PE=1 SV=3	5	1.03359	1.07445	0.743769	0.80062	4.88431	1.69927	0.76572	3.04087	0.768265	0.174717	0.671441	1.90208		0.901778	1.71526	1.90208	37.0145	20.5128	6	11	6	1	312	36.357
P69905	Hemoglobin subunit alpha OS=Homo sapiens OX=9606 GN=HBA1 PE=1 SV=2	7	1.43225	0.869215	4.64506	0.805785	0.918627	1.49532	5.49391	4.65259	2.78425	0.342631	0.764935	1.70193		1.46923	2.50053	1.70193	67.9922	63.3803	6	37	6	1	142	15.248
P01860	Immunoglobulin heavy constant gamma 3 OS=Homo sapiens OX=9606 GN=IGHG3 PE=1 SV=2	21	0.360582	0.683099	0.501496	0.380165	0.315686	0.236212	0.273834	0.742507	0.269406	0.24864	0.701659	1.39862		0.465513	0.332836	0.714988	168.971	51.4589	13	114	6	1	377	41.26
P04746	Pancreatic alpha-amylase OS=Homo sapiens OX=9606 GN=AMY2A PE=1 SV=2	5	0.933931	0.658954	0.624128	1.01343	1.3549	1.27055	0.800203	0.878747	0.744292	0.260301	0.712193	1.23989		0.789876	0.979358	1.23989	33.8129	14.4814	6	10	6	1	511	57.67
P30043	Flavin reductase (NADPH) OS=Homo sapiens OX=9606 GN=BLVRB PE=1 SV=3	6	1.25084	1.03823	1.92223	1.01446	1.03333	1.75754	1.857	1.03815	2.21461	0.448642	0.848485	1.19404		1.26149	1.50627	1.19404	37.9845	44.1748	6	13	6	1	206	22.105
P02452	Collagen alpha-1(I) chain OS=Homo sapiens OX=9606 GN=COL1A1 PE=1 SV=5	6	0.787234	1.07746	1.21037	1.1343	1.79118	0.651405	0.827586	0.844687	0.712329	0.526385	0.882489	1.15798		1.03881	0.897089	0.863571	22.5877	4.84973	6	7	6	1	1464	138.857
P06654	Immunoglobulin G-binding protein G OS=Streptococcus sp. group G OX=1320 GN=spg PE=1 SV=1	6	0.982083	1.05231	0.892323	1.10021	1.10196	0.903226	0.74645	0.828338	0.810502	0.138102	0.647078	1.15342		1.00363	0.870132	0.866987	32.1028	12.9464	6	15	6	1	448	47.538
Q9Y6Z7	Collectin-10 OS=Homo sapiens OX=9606 GN=COLEC10 PE=1 SV=2	5	1.05039	1.19819	1.08076	1.50826	1.74902	1.27159	1.23225	1.31335	1.36073	0.214406	0.687886	1.1481		1.1968	1.37404	1.1481	27.5677	21.6606	6	12	6	1	277	30.685
Q15166	Serum paraoxonase/lactonase 3 OS=Homo sapiens OX=9606 GN=PON3 PE=1 SV=3	4	0.929451	0.869215	1.00997	1.27996	0.871569	1.53902	1.02434	1.20163	1.09589	0.434424	0.844095	1.11376		1.01091	1.12592	1.11376	40.7022	31.0734	8	33	6	1	354	39.582
P68363	Tubulin alpha-1B chain OS=Homo sapiens OX=9606 GN=TUBA1B PE=1 SV=1	5	0.914894	0.65996	1.0987	1.07231	0.789216	0.893861	1.55071	0.900545	1.09475	0.571769	0.891615	1.10545		0.918381	1.01523	1.10545	21.6215	16.6297	6	9	6	1	451	50.12
P11717	Cation-independent mannose-6-phosphate receptor OS=Homo sapiens OX=9606 GN=IGF2R PE=1 SV=3	5	1.01456	1.05533	0.944167	0.981405	1.34608	1.06972	1.00609	1.13215	0.957763	0.228537	0.688326	1.0967		0.998024	1.09453	1.0967	28.5224	3.97431	6	7	6	1	2491	274.199
P22897	Macrophage mannose receptor 1 OS=Homo sapiens OX=9606 GN=MRC1 PE=1 SV=1	6	1.02464	1.2002	1.08375	1.02273	1.16373	1.18626	1.05984	1.24659	1.18151	0.131627	0.647078	1.07909		1.08051	1.16597	1.07909	24.1076	4.3956	6	9	6	1	1456	165.905
P02775	Platelet basic protein OS=Homo sapiens OX=9606 GN=PPBP PE=1 SV=3	10	0.273236	0.384306	0.232303	0.684917	0.263725	0.51717	0.1714	0.559946	0.671233	0.838833	0.94786	1.07904		0.359523	0.387938	1.07904	88.2289	43.75	6	181	6	1	128	13.885
P24592	Insulin-like growth factor-binding protein 6 OS=Homo sapiens OX=9606 GN=IGFBP6 PE=1 SV=1	5	0.995521	1.11066	1.03689	1.05888	1	1.04475	1.25558	1.08583	1.30479	0.266111	0.717168	1.0784		1.04967	1.13196	1.0784	37.2378	27.9167	6	17	6	1	240	25.306
O95497	Pantetheinase OS=Homo sapiens OX=9606 GN=VNN1 PE=1 SV=2	4	0.987682	0.794769	0.623131	0.972107	0.657843	1.40479	1.18661	0.719346	0.695205	0.753254	0.922575	1.0679		0.830401	0.886785	1.0679	29.2098	17.7388	6	9	6	1	513	56.975
P01034	Cystatin-C OS=Homo sapiens OX=9606 GN=CST3 PE=1 SV=1	10	0.920493	0.993964	0.887338	0.86157	0.995098	0.914672	0.982759	0.989101	0.966895	0.113803	0.647078	1.05986		0.914519	0.969258	1.05986	46.7802	50.6849	6	25	6	1	146	15.789
P24821	Tenascin OS=Homo sapiens OX=9606 GN=TNC PE=1 SV=3	6	1.19709	1.31087	1.25623	1.15083	1.86863	1.19043	1.16937	1.24932	1.1347	0.617818	0.891615	1.05781		1.22727	1.29822	1.05781	31.1088	3.95275	6	9	6	1	2201	240.7
P08709	Coagulation factor VII OS=Homo sapiens OX=9606 GN=F7 PE=1 SV=1	5	1.05711	1.01308	0.871386	0.923554	0.935294	0.962539	0.975659	1.07902	1.10959	0.412122	0.829298	1.04836		0.963516	1.01012	1.04836	54.5866	22.3176	6	11	6	1	466	51.56
P55290	Cadherin-13 OS=Homo sapiens OX=9606 GN=CDH13 PE=1 SV=1	6	1.01344	0.975855	0.955135	1.1343	1.03725	1.03018	0.948276	1.38283	0.954338	0.646189	0.898343	1.04171		1.0174	1.05984	1.04171	52.0458	12.4825	6	16	6	1	713	78.238
Q9NZK5	Adenosine deaminase 2 OS=Homo sapiens OX=9606 GN=ADA2 PE=1 SV=2	5	0.919373	0.884306	1.05982	1.05269	1.11667	1.14568	0.934077	1.09264	0.83105	0.630251	0.891615	1.04157		0.975902	1.01647	1.04157	16.4721	10.9589	6	8	6	1	511	58.895
P12821	Angiotensin-converting enzyme OS=Homo sapiens OX=9606 GN=ACE PE=1 SV=1	6	0.81523	0.832998	0.775673	0.971074	0.773529	0.931322	1.02941	0.904632	0.742009	0.738653	0.922575	1.02848		0.845695	0.86978	1.02848	20.1724	4.59418	6	6	6	1	1306	149.62
Q9Y4L1	Hypoxia up-regulated protein 1 OS=Homo sapiens OX=9606 GN=HYOU1 PE=1 SV=1	6	0.99888	1.05936	0.926221	0.899793	0.989216	0.918835	0.891481	1.08311	1.09703	0.691167	0.908632	1.02412		0.969066	0.992444	1.02412	34.1417	8.70871	6	13	6	1	999	111.266
Q86U17	Serpin A11 OS=Homo sapiens OX=9606 GN=SERPINA11 PE=2 SV=2	5	1.29675	1.16499	1.14556	1.03822	1.17745	1.16857	1.38235	1.2248	0.986301	0.793984	0.933825	1.02008		1.15777	1.18102	1.02008	19.1234	15.1659	6	10	6	1	422	46.959
P02747	Complement C1q subcomponent subunit C OS=Homo sapiens OX=9606 GN=C1QC PE=1 SV=3	12	1.02352	0.879276	1.01695	0.93905	0.901961	0.976067	1	1.02725	0.981735	0.73603	0.922575	1.01418		0.962835	0.976489	1.01418	121.413	26.9388	6	142	6	1	245	25.757
Q6EMK4	Vasorin OS=Homo sapiens OX=9606 GN=VASN PE=1 SV=1	6	0.928331	1.01408	0.973081	0.902893	0.914706	1.01977	0.91785	0.946866	0.915525	0.72015	0.922575	1.01225		0.953653	0.942113	0.987899	46.423	11.8871	6	24	6	1	673	71.668
Q01459	Di-N-acetylchitobiase OS=Homo sapiens OX=9606 GN=CTBS PE=1 SV=1	4	1.05935	1.10161	0.995015	1.05372	1.0951	1.01561	1.11562	0.993188	1.00457	0.819827	0.940185	1.00778		1.05173	1.04362	0.992283	21.271	17.1429	6	11	6	1	385	43.732
P05067	Amyloid-beta A4 protein OS=Homo sapiens OX=9606 GN=APP PE=1 SV=3	5	0.446809	0.516097	0.418744	0.772727	0.414706	0.64308	0.290061	0.651226	0.748858	0.978116	0.984157	1.00666		0.522645	0.519189	0.993387	18.3876	7.79221	6	9	6	1	770	86.888
P17813	Endoglin OS=Homo sapiens OX=9606 GN=ENG PE=1 SV=2	3	0.986562	0.923541	0.915254	0.914256	0.952941	1.00728	0.881339	0.982289	0.858447	0.994704	0.994704	1.00027		0.934432	0.93468	1.00027	25.0278	11.2462	6	11	6	1	658	70.533
P0DOX8	Immunoglobulin lambda-1 light chain OS=Homo sapiens OX=9606 PE=1 SV=1	12	0.546473	0.739437	0.542373	0.661157	0.403922	0.382934	0.366126	0.632153	0.326484	0.0261026	0.519425	1.50218	4	0.616976	0.410721	0.665701	74.4442	39.3519	8	50	5	1	216	22.816
P02741	C-reactive protein OS=Homo sapiens OX=9606 GN=CRP PE=1 SV=1	7	0.946249	0.809859	0.878365	0.792355	18.0833	0.720083	1.32759	3.76294	1.06507	0.171185	0.669725	2.73133		0.854579	2.33413	2.73133	30.5343	24.5536	5	85	5	1	224	25.023
P19652	Alpha-1-acid glycoprotein 2 OS=Homo sapiens OX=9606 GN=ORM2 PE=1 SV=2	7	0.947368	1.11569	1.02094	0.853306	1.0598	0.955255	1.12982	28.9959	1.90982	0.284466	0.743169	2.34042		0.979585	2.29264	2.34042	77.616	41.791	8	62	5	1	201	23.588
P69891	Hemoglobin subunit gamma-1 OS=Homo sapiens OX=9606 GN=HBG1 PE=1 SV=2	4	1.13438	1.18712	1.37787	2.01033	1.21275	1.39958	23.3154	1.29019	1.94749	0.392778	0.804972	1.80541		1.38974	2.50904	1.80541	34.1082	50.3401	6	12	5	1	147	16.13
P68871	Hemoglobin subunit beta OS=Homo sapiens OX=9606 GN=HBB PE=1 SV=2	21	1.58231	0.945674	5.25523	0.914256	0.990196	1.54631	5.24848	5.45095	3.09247	0.382194	0.802516	1.63002		1.63747	2.6691	1.63002	157.736	76.8707	9	140	5	1	147	15.988
P31146	Coronin-1A OS=Homo sapiens OX=9606 GN=CORO1A PE=1 SV=4	5	0.979843	0.977867	2.30808	2.03409	0.75	0.725286	2.36207	0.833787	1	0.295488	0.743169	1.43642		1.45634	1.01387	0.696177	20.7752	12.7983	5	6	5	1	461	50.994
O75083	WD repeat-containing protein 1 OS=Homo sapiens OX=9606 GN=WDR1 PE=1 SV=4	3	1.07951	0.95171	1.88634	1.48657	0.92451	0.729448	1.46146	0.765668	0.944064	0.131569	0.647078	1.39424		1.30282	0.93443	0.717237	14.4745	8.74587	5	5	5	1	606	66.152
P36980	Complement factor H-related protein 2 OS=Homo sapiens OX=9606 GN=CFHR2 PE=1 SV=1	8	1.1131	1.05936	0.936191	1.35124	1.55784	1.09157	1.29615	1.66213	1.58105	0.0582527	0.598201	1.28573		1.10514	1.42091	1.28573	153.312	44.4444	9	227	5	1	270	30.631
P02655	Apolipoprotein C-II OS=Homo sapiens OX=9606 GN=APOC2 PE=1 SV=1	12	1.07615	1.58048	0.79661	1.51756	2.07549	0.80333	1.46653	2.40191	1.39041	0.383069	0.802516	1.27098		1.19747	1.52195	1.27098	97.9768	52.4752	5	96	5	1	101	11.277
Q13228	Methanethiol oxidase OS=Homo sapiens OX=9606 GN=SELENBP1 PE=1 SV=2	4	1.04815	0.804829	0.924227	0.887397	0.889216	1.52133	1.29919	0.773842	1.44977	0.201122	0.684465	1.25593		0.912024	1.14544	1.25593	16.3655	10.5932	5	5	5	1	472	52.358
P37837	Transaldolase OS=Homo sapiens OX=9606 GN=TALDO1 PE=1 SV=2	5	1.00784	0.929577	2.11864	1.32438	0.821569	1.11759	1.52941	0.792916	1.01142	0.337661	0.764935	1.24341		1.27332	1.02405	0.804237	14.1274	13.6499	5	5	5	1	337	37.516
P35542	Serum amyloid A-4 protein OS=Homo sapiens OX=9606 GN=SAA4 PE=1 SV=2	6	1.04927	1.91147	1.10668	1.03926	2.00294	1.09886	1.23529	2.03815	1.48402	0.303809	0.743169	1.23669		1.2324	1.52409	1.23669	18.5359	39.2308	5	22	5	1	130	14.737
Q02985	Complement factor H-related protein 3 OS=Homo sapiens OX=9606 GN=CFHR3 PE=1 SV=2	6	0.839866	0.964789	1.0329	0.858471	0.6	0.663892	0.743408	0.959128	0.84589	0.0926194	0.640024	1.22454		0.920676	0.751854	0.816632	102.086	21.5152	8	73	5	1	330	37.299
Q8WWZ8	Oncoprotein-induced transcript 3 protein OS=Homo sapiens OX=9606 GN=OIT3 PE=1 SV=2	5	0.982083	0.965795	0.946162	0.804752	1.25098	0.979188	1.07911	1.17575	1.03539	0.0283018	0.519425	1.19304		0.92186	1.09982	1.19304	16.8851	10.4587	5	6	5	1	545	59.983
Q9BWP8	Collectin-11 OS=Homo sapiens OX=9606 GN=COLEC11 PE=1 SV=1	6	0.983203	1.13078	1.15055	1.41322	1.72353	1.35588	1.34077	1.27248	1.27055	0.0958799	0.647078	1.19301		1.15954	1.38333	1.19301	50.7171	26.1993	5	17	5	1	271	28.647
Q5VY43	Platelet endothelial aggregation receptor 1 OS=Homo sapiens OX=9606 GN=PEAR1 PE=1 SV=1	3	0.727884	0.991952	0.882353	0.945248	0.805882	1.16545	1.54158	0.799728	1.05251	0.308849	0.743169	1.18099		0.880917	1.04035	1.18099	17.9455	5.20733	5	6	5	1	1037	110.591
P05062	Fructose-bisphosphate aldolase B OS=Homo sapiens OX=9606 GN=ALDOB PE=1 SV=2	5	1.60918	1.25252	0.99003	1.47831	2.08922	1.52341	1.57302	1.52044	1.15297	0.286927	0.743169	1.17819		1.31054	1.54406	1.17819	42.6701	17.033	5	8	5	1	364	39.448
P24593	Insulin-like growth factor-binding protein 5 OS=Homo sapiens OX=9606 GN=IGFBP5 PE=1 SV=1	3	1.07391	1.26962	0.991027	1.1126	0.746078	0.969823	0.906694	1.18392	1.06393	0.20123	0.684465	1.15035		1.1073	0.962575	0.869297	29.0227	25.3676	5	13	5	1	272	30.55
Q9UM47	Neurogenic locus notch homolog protein 3 OS=Homo sapiens OX=9606 GN=NOTCH3 PE=1 SV=2	3	0.913774	1	1.11864	1.04236	1.33922	1.19043	1.20487	1.01226	1.10959	0.0695203	0.598201	1.1479		1.01598	1.16624	1.1479	14.6803	1.80956	5	6	5	1	2321	243.468
P12109	Collagen alpha-1(VI) chain OS=Homo sapiens OX=9606 GN=COL6A1 PE=1 SV=3	5	0.868981	0.907445	0.802592	0.809917	1.15686	0.926119	0.875254	1.00272	0.902968	0.0677482	0.598201	1.14379		0.846139	0.967804	1.14379	20.0314	5.64202	5	7	5	1	1028	108.462
P23470	Receptor-type tyrosine-protein phosphatase gamma OS=Homo sapiens OX=9606 GN=PTPRG PE=1 SV=4	3	0.886898	1.06237	1.04686	0.998967	0.865686	1.09469	0.877282	0.743869	0.888128	0.182899	0.684465	1.12317		0.996317	0.88706	0.890338	18.0845	4.08304	5	9	5	1	1445	161.901
P32942	Intercellular adhesion molecule 3 OS=Homo sapiens OX=9606 GN=ICAM3 PE=1 SV=2	5	0.826428	0.927565	1.04985	0.884298	0.935294	0.878252	0.8286	0.769755	0.72032	0.153835	0.647078	1.11612		0.918478	0.822921	0.895961	15.1079	8.22669	5	7	5	1	547	59.503
P22692	Insulin-like growth factor-binding protein 4 OS=Homo sapiens OX=9606 GN=IGFBP4 PE=1 SV=2	3	1.08959	1.15493	0.986042	0.996901	1.32647	0.906348	1.24645	1.21798	1.2032	0.244095	0.69519	1.10978		1.05461	1.17039	1.10978	23.8279	24.8062	5	11	5	1	258	27.915
Q9ULI3	Protein HEG homolog 1 OS=Homo sapiens OX=9606 GN=HEG1 PE=1 SV=3	4	0.594625	0.767606	0.694915	0.932851	0.959804	0.96358	0.815416	0.589918	0.807078	0.471253	0.863964	1.10471		0.737533	0.814763	1.10471	17.7317	4.19986	5	8	5	1	1381	147.369
P00441	Superoxide dismutase [Cu-Zn] OS=Homo sapiens OX=9606 GN=SOD1 PE=1 SV=2	6	1.11758	0.903421	1.8993	0.951446	0.931373	1.67014	1.46653	0.955041	1.55365	0.663485	0.898539	1.09805		1.16222	1.27617	1.09805	34.3375	31.1688	5	17	5	1	154	15.926
Q99497	Protein/nucleic acid deglycase DJ-1 OS=Homo sapiens OX=9606 GN=PARK7 PE=1 SV=2	4	1.15677	0.950704	1.7677	1.33058	0.922549	1.19043	1.46755	0.929155	1.37557	0.57553	0.891615	1.09753		1.26819	1.1555	0.91114	19.9201	34.3915	5	6	5	1	189	19.878
O15394	Neural cell adhesion molecule 2 OS=Homo sapiens OX=9606 GN=NCAM2 PE=1 SV=2	5	0.80963	0.711268	0.830508	0.882231	0.690196	1.02289	0.725152	0.662125	0.635845	0.411919	0.829298	1.09549		0.805957	0.735707	0.912836	21.0593	6.21266	5	8	5	1	837	92.988
Q6UX71	Plexin domain-containing protein 2 OS=Homo sapiens OX=9606 GN=PLXDC2 PE=1 SV=1	5	1.1019	1.32394	1.35494	1.38533	0.959804	1.42352	1.18458	1.18256	1.19635	0.341856	0.764935	1.08997		1.28639	1.18021	0.91746	20.2461	10.9641	6	12	5	1	529	59.546
Q13103	Secreted phosphoprotein 24 OS=Homo sapiens OX=9606 GN=SPP2 PE=1 SV=1	3	1.3561	0.889336	0.72682	1.0031	1.06176	1.48803	0.772819	0.970027	1.06279	0.651049	0.898539	1.08133		0.96835	1.0471	1.08133	18.0574	26.5403	5	6	5	1	211	24.322
P61626	Lysozyme C OS=Homo sapiens OX=9606 GN=LYZ PE=1 SV=1	8	0.921613	0.825956	1.13061	0.77686	0.939216	1.12695	0.913793	0.934605	0.97032	0.405342	0.824451	1.07726		0.904253	0.974119	1.07726	37.9009	43.2432	5	16	5	1	148	16.526
P54802	Alpha-N-acetylglucosaminidase OS=Homo sapiens OX=9606 GN=NAGLU PE=1 SV=2	3	2.0224	0.94165	1.13559	1.00723	1.18039	1.17274	1.15314	1.09128	1.06507	0.660295	0.898539	1.0736		1.21486	1.13158	0.931447	16.7492	8.34455	5	5	5	1	743	82.214
P40189	Interleukin-6 receptor subunit beta OS=Homo sapiens OX=9606 GN=IL6ST PE=1 SV=2	4	1.13438	1.22133	1.09272	1.10021	1.04706	1.08637	1.02637	1.18801	1.01826	0.17686	0.671441	1.06025		1.13604	1.07149	0.943177	16.1868	7.51634	5	6	5	1	918	103.471
Q13332	Receptor-type tyrosine-protein phosphatase S OS=Homo sapiens OX=9606 GN=PTPRS PE=1 SV=3	2	0.879059	1.01107	0.938185	0.722107	0.818627	0.914672	0.763692	0.959128	0.748858	0.562553	0.891615	1.05248		0.880891	0.836969	0.950139	24.3436	3.74743	5	8	5	1	1948	216.905
Q86UD1	Out at first protein homolog OS=Homo sapiens OX=9606 GN=OAF PE=2 SV=1	8	1.40202	1.19215	1.06281	1.08264	1.58333	1.07076	1.20588	1.20708	1.17237	0.614127	0.891615	1.05019		1.17762	1.23673	1.05019	44.5635	26.7399	5	13	5	1	273	30.669
Q13740	CD166 antigen OS=Homo sapiens OX=9606 GN=ALCAM PE=1 SV=2	6	0.93505	0.934608	0.918245	0.816116	0.843137	1.04579	0.824544	0.820163	0.793379	0.509515	0.882489	1.04486		0.899588	0.860968	0.957069	28.554	12.1784	5	7	5	1	583	65.061
P30101	Protein disulfide-isomerase A3 OS=Homo sapiens OX=9606 GN=PDIA3 PE=1 SV=4	4	0.920493	1.0493	0.962114	1.03512	0.967647	0.902185	0.929006	0.96594	0.986301	0.241646	0.692803	1.04276		0.99034	0.949726	0.95899	15.2714	9.90099	5	5	5	1	505	56.747
Q9H4G4	Golgi-associated plant pathogenesis-related protein 1 OS=Homo sapiens OX=9606 GN=GLIPR2 PE=1 SV=3	4	0.983203	1.18109	1.17049	0.998967	1.02647	1.05723	1.09331	1.25749	1.21005	0.524191	0.882489	1.04256		1.07947	1.12542	1.04256	29.6769	47.4026	5	8	5	1	154	17.208
O43493	Trans-Golgi network integral membrane protein 2 OS=Homo sapiens OX=9606 GN=TGOLN2 PE=1 SV=3	3	0.787234	1.21529	1	1.20558	1.17451	1.01145	1.01927	0.933243	1.24772	0.76874	0.924871	1.03358		1.03632	1.07112	1.03358	20.011	11.4823	5	6	5	1	479	50.988
Q10588	ADP-ribosyl cyclase/cyclic ADP-ribose hydrolase 2 OS=Homo sapiens OX=9606 GN=BST1 PE=1 SV=2	4	0.786114	0.549296	0.897308	0.707645	0.790196	0.656608	0.736308	0.797003	0.768265	0.750812	0.922575	1.03348		0.723623	0.74785	1.03348	20.3948	17.9245	5	14	5	1	318	35.701
Q9H4A9	Dipeptidase 2 OS=Homo sapiens OX=9606 GN=DPEP2 PE=1 SV=3	5	0.703247	1.11569	1.05982	1.12293	1.04216	0.868887	1.01521	0.926431	0.920091	0.773597	0.926598	1.03214		0.983015	0.9524	0.968857	40.4433	15.8436	5	9	5	1	486	53.331
P02745	Complement C1q subcomponent subunit A OS=Homo sapiens OX=9606 GN=C1QA PE=1 SV=2	11	0.966405	0.872233	0.928215	0.860537	0.834314	0.967742	0.941176	1.00545	0.914384	0.547403	0.891615	1.02754		0.905842	0.930786	1.02754	94.2979	27.7551	5	391	5	1	245	26
P11279	Lysosome-associated membrane glycoprotein 1 OS=Homo sapiens OX=9606 GN=LAMP1 PE=1 SV=3	5	0.973124	0.967807	1.04786	0.89876	1.07647	1.01873	0.967546	0.972752	0.950913	0.50662	0.882489	1.0266		0.970456	0.996266	1.0266	17.3839	11.7506	5	8	5	1	417	44.854
Q16853	Membrane primary amine oxidase OS=Homo sapiens OX=9606 GN=AOC3 PE=1 SV=3	4	0.880179	1.08451	0.962114	1.01033	0.909804	1.16025	0.941176	0.979564	0.821918	0.73841	0.922575	1.02628		0.981462	0.956327	0.97439	16.4067	7.20839	5	8	5	1	763	84.568
Q9NPY3	Complement component C1q receptor OS=Homo sapiens OX=9606 GN=CD93 PE=1 SV=3	5	0.735722	0.94165	0.956132	1.01136	1.14216	1.01353	0.823529	0.809264	0.889269	0.805103	0.933825	1.0251		0.904705	0.927412	1.0251	29.5471	9.81595	5	12	5	1	652	68.515
Q6UY14	ADAMTS-like protein 4 OS=Homo sapiens OX=9606 GN=ADAMTSL4 PE=1 SV=2	5	0.795073	0.834004	0.73679	0.722107	0.748039	0.922997	0.775862	0.862398	0.660959	0.756378	0.922575	1.02348		0.770691	0.788784	1.02348	22.5378	5.86592	5	11	5	1	1074	116.471
P0DOX5	Immunoglobulin gamma-1 heavy chain OS=Homo sapiens OX=9606 PE=1 SV=2	6	1.19037	1.15493	1.07079	1.12293	1.46667	0.909469	1.0284	1.10899	1.1347	0.861875	0.949048	1.01661		1.1339	1.11537	0.983659	113.606	29.3987	9	49	5	1	449	49.298
P02766	Transthyretin OS=Homo sapiens OX=9606 GN=TTR PE=1 SV=1	8	1.38074	1.42555	1.15354	1.45248	1.15686	1.3642	1.48276	1.3624	1.48858	0.855648	0.949048	1.01322		1.34759	1.36541	1.01322	79.3651	63.9456	5	55	5	1	147	15.877
P12830	Cadherin-1 OS=Homo sapiens OX=9606 GN=CDH1 PE=1 SV=3	5	0.844345	1.09054	0.862413	1.21694	1.0098	0.898023	0.903651	0.97139	1.15183	0.927988	0.96941	1.00885		0.991487	0.982791	0.991229	31.8781	7.59637	5	12	5	1	882	97.396
P07237	Protein disulfide-isomerase OS=Homo sapiens OX=9606 GN=P4HB PE=1 SV=3	4	1.18813	1.2495	1.20638	1.25207	1.41667	0.960458	1.3002	1.24251	1.28881	0.93496	0.96941	1.0064		1.22371	1.23154	1.0064	21.7701	12.2047	5	7	5	1	508	57.081
Q12913	Receptor-type tyrosine-protein phosphatase eta OS=Homo sapiens OX=9606 GN=PTPRJ PE=1 SV=3	5	1.15454	1.09759	1.1326	1.14876	1.13039	1.14776	1.14604	1.28202	1.01027	0.894142	0.959726	1.00609		1.13315	1.14005	1.00609	29.6589	5.60957	5	9	5	1	1337	145.851
P80723	Brain acid soluble protein 1 OS=Homo sapiens OX=9606 GN=BASP1 PE=1 SV=2	6	0.754759	0.948692	1.19741	0.967975	0.755882	1.04058	1.16633	0.847411	1.04338	0.970059	0.980979	1.00475		0.954465	0.958998	1.00475	25.3873	31.7181	5	7	5	1	227	22.68
P39060	Collagen alpha-1(XVIII) chain OS=Homo sapiens OX=9606 GN=COL18A1 PE=1 SV=5	5	0.941769	1.02414	0.838485	0.926653	0.932353	0.891779	0.923935	0.97139	0.924658	0.958938	0.973385	1.00209		0.930421	0.928476	0.99791	26.6867	3.81984	5	7	5	1	1754	178.077
P0C0L5	Complement C4-B OS=Homo sapiens OX=9606 GN=C4B PE=1 SV=2	9	1.4804	1.62777	2.62712	1.57438	2.66863	2.40062	2.04767	2.62807	2.97489	0.0360437	0.577942	1.42087	1	1.77681	2.52462	1.42087	1944.11	64.7936	94	4165	4	1	1744	192.631
P08133	Annexin A6 OS=Homo sapiens OX=9606 GN=ANXA6 PE=1 SV=3	3	1.2262	0.904427	4.49153	2.81095	0.366667	0.623309	1.74239	0.497275	0.708904	0.0479541	0.598201	2.86474	3	1.9344	0.675245	0.349072	8.89999	5.34918	4	5	4	1	673	75.826
P31949	Protein S100-A11 OS=Homo sapiens OX=9606 GN=S100A11 PE=1 SV=2	4	1.05039	0.725352	2.39581	1.625	0.385294	0.366285	0.885396	0.384196	0.460046	0.00988783	0.429416	2.8134	3	1.31236	0.466467	0.355442	13.2825	34.2857	4	11	4	1	105	11.733
P40197	Platelet glycoprotein V OS=Homo sapiens OX=9606 GN=GP5 PE=1 SV=1	2	0.708847	0.760563	0.687936	1.20661	0.27451	0.40999	0.477688	0.52861	0.61758	0.0167986	0.44055	1.83586	3	0.817901	0.445513	0.544703	15.675	9.28571	4	7	4	1	560	60.921
P67936	Tropomyosin alpha-4 chain OS=Homo sapiens OX=9606 GN=TPM4 PE=1 SV=3	4	0.799552	0.699195	1.20538	1.53719	2.07843	1.40479	2.94929	0.683924	2.52626	0.158658	0.647078	1.70093		1.00885	1.71597	1.70093	10.7365	15.3226	4	6	4	1	248	28.504
P02144	Myoglobin OS=Homo sapiens OX=9606 GN=MB PE=1 SV=2	4	4.31915	1.09658	6.55135	0.996901	2.21569	2.73673	1.20994	1.21253	1.11758	0.423078	0.838378	1.48974		2.35833	1.58305	0.671259	25.4387	33.7662	4	11	4	1	154	17.173
Q8NBJ4	Golgi membrane protein 1 OS=Homo sapiens OX=9606 GN=GOLM1 PE=1 SV=1	4	0.916013	0.947686	0.944167	0.894628	1.18235	3.19459	1.00913	1.33106	0.788813	0.229868	0.688326	1.42607		0.925368	1.31964	1.42607	15.8421	9.97506	4	7	4	1	401	45.306
P08294	Extracellular superoxide dismutase [Cu-Zn] OS=Homo sapiens OX=9606 GN=SOD3 PE=1 SV=2	4	0.718925	0.916499	1.00199	0.867769	1.85	1.29969	1.09838	1.00272	0.966895	0.0622515	0.598201	1.38721		0.870004	1.20688	1.38721	32.328	21.25	4	10	4	1	240	25.835
P0C0L4	Complement C4-A OS=Homo sapiens OX=9606 GN=C4A PE=1 SV=2	197	0.833147	1.09256	1.25324	0.827479	1.17549	1.08221	1.23124	1.72616	1.38584	0.0674143	0.598201	1.32128		0.985687	1.30237	1.32128	1955.5	64.7936	94	4345	4	1	1744	192.664
Q8IXL6	Extracellular serine/threonine protein kinase FAM20C OS=Homo sapiens OX=9606 GN=FAM20C PE=1 SV=2	4	1.08175	0.986922	0.967099	1.00207	1.21863	1.19667	1.36105	2.17166	0.960046	0.118464	0.647078	1.31725		1.00854	1.3285	1.31725	14.8109	8.56164	4	5	4	1	584	66.193
P50395	Rab GDP dissociation inhibitor beta OS=Homo sapiens OX=9606 GN=GDI2 PE=1 SV=2	3	1.28779	1.09256	2.87238	1.60744	0.977451	1.24246	1.60548	0.925068	1.60845	0.301552	0.743169	1.29019		1.59649	1.23741	0.775078	25.8105	11.9101	4	7	4	1	445	50.631
P0DP25	Calmodulin-3 OS=Homo sapiens OX=9606 GN=CALM3 PE=1 SV=1	4	1.17245	0.932596	2.05384	1.38636	0.79902	1.08637	1.44726	0.877384	1.09361	0.229008	0.688326	1.27962		1.32834	1.03807	0.781481	11.1131	22.1477	4	5	4	1	149	16.827
Q86TH1	ADAMTS-like protein 2 OS=Homo sapiens OX=9606 GN=ADAMTSL2 PE=1 SV=1	4	0.871221	1.11368	1.09771	1.20661	1.97353	1.33923	0.950304	1.49319	1.23288	0.145786	0.647078	1.27574		1.06472	1.35831	1.27574	9.74477	4.10095	4	5	4	1	951	104.553
P30041	Peroxiredoxin-6 OS=Homo sapiens OX=9606 GN=PRDX6 PE=1 SV=3	4	1.24524	1.14185	1.09771	1.1312	1.05784	1.75026	1.5426	0.944142	2.45662	0.271875	0.725448	1.26622		1.15272	1.45959	1.26622	9.71488	18.75	4	5	4	1	224	25.019
P10645	Chromogranin-A OS=Homo sapiens OX=9606 GN=CHGA PE=1 SV=7	4	0.912654	1.01408	0.775673	0.987603	1.15588	1.5796	1.0497	1.07766	1.00571	0.0646274	0.598201	1.26135		0.917615	1.15743	1.26135	19.5665	12.6915	4	5	4	1	457	50.658
P13598	Intercellular adhesion molecule 2 OS=Homo sapiens OX=9606 GN=ICAM2 PE=1 SV=2	5	0.68757	1.15996	1.08375	1.01136	0.854902	0.613944	0.79716	0.814714	0.848174	0.127413	0.647078	1.23932		0.966939	0.780218	0.806895	29.1227	18.1818	4	13	4	1	275	30.635
P07738	Bisphosphoglycerate mutase OS=Homo sapiens OX=9606 GN=BPGM PE=1 SV=2	3	1.13998	1.02918	1.21137	1.09194	1.06863	1.66805	1.36308	1.0654	1.89269	0.166602	0.665175	1.23116		1.11613	1.37414	1.23116	20.9581	20.4633	4	6	4	1	259	29.987
P07451	Carbonic anhydrase 3 OS=Homo sapiens OX=9606 GN=CA3 PE=1 SV=3	2	4.84323	1.06237	3.63809	1.00207	1.52353	4.72737	1.26166	0.972752	1.60616	0.681447	0.90468	1.22421		2.08111	1.69997	0.816857	12.5824	19.6154	4	4	4	1	260	29.539
Q9UNN8	Endothelial protein C receptor OS=Homo sapiens OX=9606 GN=PROCR PE=1 SV=1	2	1.1243	0.966801	0.935194	0.928719	1.09608	1.30801	1.70183	0.912807	1.1153	0.15934	0.647078	1.21696		0.985715	1.19958	1.21696	13.559	20.1681	4	4	4	1	238	26.655
P20023	Complement receptor type 2 OS=Homo sapiens OX=9606 GN=CR2 PE=1 SV=2	3	1.07167	1.12072	1.68195	1.03409	0.880392	1.13215	0.887424	1.03406	1.09589	0.157029	0.647078	1.20165		1.20222	1.00047	0.832189	10.9877	3.96902	4	4	4	1	1033	112.842
P63104	14-3-3 protein zeta/delta OS=Homo sapiens OX=9606 GN=YWHAZ PE=1 SV=1	6	0.880179	0.816901	2.02393	1.66219	0.832353	0.959417	1.77688	0.750681	1.17237	0.52485	0.882489	1.1929		1.24711	1.04544	0.838291	30.2836	35.5102	8	13	4	1	245	27.728
P55058	Phospholipid transfer protein OS=Homo sapiens OX=9606 GN=PLTP PE=1 SV=1	3	0.926092	1.13078	0.949153	0.875	1.29706	1.11759	1.06491	1.32016	0.981735	0.0692021	0.598201	1.18957		0.965705	1.14878	1.18957	28.4714	10.5477	4	11	4	1	493	54.705
P55056	Apolipoprotein C-IV OS=Homo sapiens OX=9606 GN=APOC4 PE=1 SV=1	4	1.12654	1.03924	0.987039	0.963843	1.57549	0.658689	1.31744	1.92098	1	0.462436	0.861543	1.18078		1.02731	1.21303	1.18078	11.8878	27.5591	4	13	4	1	127	14.543
P35916	Vascular endothelial growth factor receptor 3 OS=Homo sapiens OX=9606 GN=FLT4 PE=1 SV=3	3	0.838746	1.11469	0.986042	0.858471	0.742157	0.833507	0.955375	0.76158	0.83105	0.11491	0.647078	1.1482		0.943194	0.821456	0.87093	19.5201	4.98899	4	5	4	1	1363	152.66
P18206	Vinculin OS=Homo sapiens OX=9606 GN=VCL PE=1 SV=4	2	0.881299	0.879276	1.11864	1.21074	1.10882	1.01561	1.71095	0.851499	1.23059	0.420592	0.838378	1.13704		1.01216	1.15087	1.13704	30.6515	5.37919	4	5	4	1	1134	123.722
Q9NY15	Stabilin-1 OS=Homo sapiens OX=9606 GN=STAB1 PE=1 SV=3	3	1.09518	1.18712	1.18046	1.00517	1.13039	1.46202	1.0355	1.41281	1.25114	0.208168	0.686134	1.11963		1.11447	1.2478	1.11963	12.8137	2.06226	4	4	4	1	2570	275.3
Q16270	Insulin-like growth factor-binding protein 7 OS=Homo sapiens OX=9606 GN=IGFBP7 PE=1 SV=1	3	0.695409	0.834004	1.09771	1.27066	1.31176	1.18835	0.945233	0.892371	1.0137	0.468334	0.861543	1.1168		0.948377	1.05915	1.1168	20.6181	19.1489	4	7	4	1	282	29.111
O95428	Papilin OS=Homo sapiens OX=9606 GN=PAPLN PE=2 SV=4	3	0.961926	0.839034	0.707876	0.910124	1.00588	1.06139	0.994929	0.844687	0.849315	0.210705	0.686134	1.11532		0.84917	0.947101	1.11532	20.1804	3.99061	4	5	4	1	1278	137.612
P12318	Low affinity immunoglobulin gamma Fc region receptor II-a OS=Homo sapiens OX=9606 GN=FCGR2A PE=1 SV=4	2	1.11534	1.16097	0.918245	1.35227	1.12451	1.31113	0.995943	1.47956	1.43721	0.355739	0.782627	1.11516		1.12606	1.25574	1.11516	27.183	20.1893	4	11	4	1	317	34.978
P09668	Pro-cathepsin H OS=Homo sapiens OX=9606 GN=CTSH PE=1 SV=4	3	1.30459	1.12978	1.23131	1.15599	1.1	1.46722	1.50811	1.33243	1.27968	0.197031	0.684465	1.1045		1.2035	1.32927	1.1045	15.5003	13.4328	4	5	4	1	335	37.369
P22352	Glutathione peroxidase 3 OS=Homo sapiens OX=9606 GN=GPX3 PE=1 SV=2	7	1.27436	1.00302	1.08375	1.15186	1.46569	1.19043	1.04462	1.56131	0.994292	0.437932	0.844095	1.09549		1.12391	1.23124	1.09549	57.6883	25.6637	4	54	4	1	226	25.537
Q9Y5Y7	Lymphatic vessel endothelial hyaluronic acid receptor 1 OS=Homo sapiens OX=9606 GN=LYVE1 PE=1 SV=2	4	0.759239	0.622736	0.828514	0.673554	0.566667	0.968783	0.614604	0.696185	0.527397	0.546092	0.891615	1.08827		0.716702	0.658571	0.918891	17.5344	11.4907	4	20	4	1	322	35.191
P62979	Ubiquitin-40S ribosomal protein S27a OS=Homo sapiens OX=9606 GN=RPS27A PE=1 SV=2	4	1.18701	0.889336	1.88734	1.17562	0.958824	1.07492	1.38844	1.00136	1.32648	0.616808	0.891615	1.08798		1.23711	1.13707	0.919132	18.2448	27.5641	4	5	4	1	156	17.953
P05556	Integrin beta-1 OS=Homo sapiens OX=9606 GN=ITGB1 PE=1 SV=2	3	0.768197	0.81992	0.894317	0.948347	0.970588	1.10718	0.864097	0.824251	0.890411	0.301108	0.743169	1.08335		0.85492	0.926175	1.08335	12.2677	6.26566	4	4	4	1	798	88.357
P01033	Metalloproteinase inhibitor 1 OS=Homo sapiens OX=9606 GN=TIMP1 PE=1 SV=1	3	0.733483	0.710262	0.666999	0.817149	0.77451	0.806452	0.662272	0.880109	0.821918	0.298871	0.743169	1.0762		0.729976	0.7856	1.0762	19.4676	24.1546	4	8	4	1	207	23.156
Q99969	Retinoic acid receptor responder protein 2 OS=Homo sapiens OX=9606 GN=RARRES2 PE=1 SV=1	3	0.8757	0.860161	0.90329	0.78719	0.745098	0.747138	1.06694	1.04768	1.05023	0.499266	0.882489	1.0736		0.855481	0.918446	1.0736	24.6131	32.5153	4	10	4	1	163	18.606
P13473	Lysosome-associated membrane glycoprotein 2 OS=Homo sapiens OX=9606 GN=LAMP2 PE=1 SV=2	4	1.23068	0.950704	1.11067	1	1.05392	1.08845	0.884381	0.985014	0.977169	0.313764	0.748314	1.07278		1.06769	0.995253	0.932158	18.9723	9.26829	4	32	4	1	410	44.932
P14618	Pyruvate kinase PKM OS=Homo sapiens OX=9606 GN=PKM PE=1 SV=4	2	1.07279	0.94668	1.2014	1.40186	2.02451	1.13736	1.35396	0.817439	1.06279	0.736022	0.922575	1.06725		1.14361	1.22052	1.06725	13.5464	7.15631	4	4	4	1	531	57.9
Q14574	Desmocollin-3 OS=Homo sapiens OX=9606 GN=DSC3 PE=1 SV=3	4	0.913774	0.880282	0.901296	0.808884	0.716667	0.83871	0.798174	0.899183	0.886986	0.300042	0.743169	1.06046		0.875092	0.825198	0.942985	9.51819	4.12946	4	5	4	1	896	99.906
P78417	Glutathione S-transferase omega-1 OS=Homo sapiens OX=9606 GN=GSTO1 PE=1 SV=2	3	0.799552	1.21429	1.89731	1.54339	1.35784	1.36733	1.41075	1.12807	1.66096	0.75749	0.922575	1.05859		1.29851	1.37459	1.05859	12.5783	17.4274	4	6	4	1	241	27.548
P01859	Immunoglobulin heavy constant gamma 2 OS=Homo sapiens OX=9606 GN=IGHG2 PE=1 SV=2	4	1.16909	1.15191	1.02692	0.990702	1.2951	0.854318	1.31744	1.19346	1.09932	0.613052	0.891615	1.05228		1.0819	1.13846	1.05228	51.3164	29.7546	8	37	4	1	326	35.878
Q9NY97	N-acetyllactosaminide beta-1,3-N-acetylglucosaminyltransferase 2 OS=Homo sapiens OX=9606 GN=B3GNT2 PE=1 SV=2	4	0.881299	0.93662	0.906281	0.983471	0.889216	0.917794	0.904665	1.13488	0.924658	0.654356	0.898539	1.02602		0.926142	0.950242	1.02602	12.1077	14.6096	4	4	4	1	397	45.993
P00390	Glutathione reductase, mitochondrial OS=Homo sapiens OX=9606 GN=GSR PE=1 SV=2	4	1.05711	0.949698	1.11466	1	1.1402	1.04683	0.932049	1.08719	1.07877	0.623841	0.891615	1.0254		1.02852	1.05464	1.0254	19.5986	11.8774	4	5	4	1	522	56.221
P15151	Poliovirus receptor OS=Homo sapiens OX=9606 GN=PVR PE=1 SV=2	4	1.07951	1.18209	0.876371	0.881198	0.992157	1.21748	0.845842	0.926431	0.955479	0.867343	0.949048	1.01657		0.996345	0.980106	0.983702	17.167	12.9496	4	13	4	1	417	45.274
Q9NPR2	Semaphorin-4B OS=Homo sapiens OX=9606 GN=SEMA4B PE=1 SV=3	3	1.17021	1.12072	1.18544	0.919421	1.12353	1.01769	1.27688	1.19755	0.969178	0.840588	0.94786	1.01629		1.09343	1.11124	1.01629	13.3503	5.40865	4	4	4	1	832	92.135
P07942	Laminin subunit beta-1 OS=Homo sapiens OX=9606 GN=LAMB1 PE=1 SV=2	3	0.977604	1.05433	1.04287	1.08368	1.1049	1.13007	1.04868	1.00545	0.994292	0.661966	0.898539	1.01583		1.03888	1.05533	1.01583	13.7547	2.68757	4	4	4	1	1786	197.909
P16070	CD44 antigen OS=Homo sapiens OX=9606 GN=CD44 PE=1 SV=3	5	0.825308	0.924547	1.01496	0.865702	1.03039	1.00416	0.889452	0.880109	0.800228	0.846061	0.948407	1.01332		0.904878	0.916929	1.01332	16.3556	5.25606	4	28	4	1	742	81.487
Q12841	Follistatin-related protein 1 OS=Homo sapiens OX=9606 GN=FSTL1 PE=1 SV=1	3	0.68981	0.82998	0.978066	0.855372	1.15294	0.890739	0.596349	0.794278	0.873288	0.927673	0.96941	1.01288		0.831917	0.842631	1.01288	14.6577	12.987	4	11	4	1	308	34.963
P27797	Calreticulin OS=Homo sapiens OX=9606 GN=CALR PE=1 SV=1	4	0.969765	1.08954	1	1.1095	1.26078	0.905307	0.964503	1.14169	1.03425	0.866406	0.949048	1.0128		1.04054	1.05386	1.0128	17.866	11.9904	4	5	4	1	417	48.112
Q8TER0	Sushi, nidogen and EGF-like domain-containing protein 1 OS=Homo sapiens OX=9606 GN=SNED1 PE=2 SV=2	3	0.797312	0.856137	0.968096	0.889463	0.730392	1.25911	0.938134	0.728883	0.78653	0.950123	0.972015	1.00798		0.875597	0.868663	0.99208	8.28176	2.76008	4	4	4	1	1413	152.104
P61769	Beta-2-microglobulin OS=Homo sapiens OX=9606 GN=B2M PE=1 SV=1	10	0.931691	0.828974	0.875374	0.714876	0.79902	0.932362	0.789047	0.783379	0.855023	0.942461	0.972015	1.00466		0.833795	0.829925	0.995359	55.8059	41.1765	4	40	4	1	119	13.706
P11362	Fibroblast growth factor receptor 1 OS=Homo sapiens OX=9606 GN=FGFR1 PE=1 SV=3	3	0.910414	0.978873	1.02393	0.86157	0.828431	1.04891	0.983773	0.967302	0.9121	0.949052	0.972015	1.00373		0.941632	0.945146	1.00373	9.11005	5.10949	4	5	4	1	822	91.809
P25774	Cathepsin S OS=Homo sapiens OX=9606 GN=CTSS PE=1 SV=3	1	1.02128	0.882294	0.836491	0.833678	1.36078	1.19979	1.04767	1.32425	1.03082	0.00777075	0.429416	1.33076	2	0.890336	1.18483	1.33076	10.4328	12.0846	3	3	3	1	331	37.471
Q14019	Coactosin-like protein OS=Homo sapiens OX=9606 GN=COTL1 PE=1 SV=3	2	0.882419	0.830986	2.11964	1.29339	0.370588	0.355879	0.887424	0.405995	0.535388	0.0119503	0.429416	2.48149	3	1.19073	0.479847	0.402984	5.82943	19.0141	3	3	3	1	142	15.935
P62937	Peptidyl-prolyl cis-trans isomerase A OS=Homo sapiens OX=9606 GN=PPIA PE=1 SV=2	3	1.31803	1.00905	2.9661	1.72624	0.683333	0.831426	1.45639	0.682561	1.41324	0.102242	0.647078	1.68991		1.61541	0.955913	0.591748	8.15842	17.5758	3	8	3	1	165	18.001
Q9Y490	Talin-1 OS=Homo sapiens OX=9606 GN=TLN1 PE=1 SV=3	3	0.985442	0.801811	0.911266	1.17975	1.27157	1.19563	3.15416	1.01907	1.80594	0.0865562	0.640024	1.61013		0.96003	1.54577	1.61013	12.039	1.33806	3	6	3	1	2541	269.599
P02042	Hemoglobin subunit delta OS=Homo sapiens OX=9606 GN=HBD PE=1 SV=2	2	1.31691	0.7666	3.43669	0.69938	0.672549	1.47763	4.4929	2.9564	2.31849	0.375068	0.795911	1.58823		1.24809	1.98224	1.58823	86.263	55.7823	7	47	3	1	147	16.045
P13727	Bone marrow proteoglycan OS=Homo sapiens OX=9606 GN=PRG2 PE=1 SV=2	1	0.68645	1.334	1.05484	0.896694	0.945098	0.581686	0.529412	0.86376	0.545662	0.0922504	0.640024	1.4353		0.964715	0.672133	0.696717	9.73531	14.8649	3	5	3	1	222	25.189
O00299	Chloride intracellular channel protein 1 OS=Homo sapiens OX=9606 GN=CLIC1 PE=1 SV=4	2	1.1355	0.863179	1.61216	1.33368	0.769608	0.69719	1.11968	0.742507	0.957763	0.0533903	0.598201	1.42824		1.20486	0.843596	0.70016	12.2502	18.2573	3	3	3	1	241	26.906
Q6P179	Endoplasmic reticulum aminopeptidase 2 OS=Homo sapiens OX=9606 GN=ERAP2 PE=1 SV=2	2	0.976484	1.19316	0.461615	0.996901	0.892157	0.504683	0.766734	0.529973	0.486301	0.199848	0.684465	1.38826		0.855705	0.616386	0.720326	8.29141	3.54167	3	3	3	1	960	110.391
Q13790	Apolipoprotein F OS=Homo sapiens OX=9606 GN=APOF PE=1 SV=2	6	1.53527	1.50201	1.13061	1.30888	0.739216	0.853278	0.892495	0.944142	1.74429	0.115931	0.647078	1.37989		1.35915	0.984974	0.724697	39.1657	11.6564	3	29	3	1	326	35.377
P00568	Adenylate kinase isoenzyme 1 OS=Homo sapiens OX=9606 GN=AK1 PE=1 SV=3	3	1.1299	0.981891	1.24726	0.983471	0.922549	2.18314	1.68053	1.00954	1.9863	0.182104	0.684465	1.35794		1.08008	1.46669	1.35794	9.98724	17.5258	3	5	3	1	194	21.621
Q8N6C8	Leukocyte immunoglobulin-like receptor subfamily A member 3 OS=Homo sapiens OX=9606 GN=LILRA3 PE=1 SV=3	3	1.4804	0.765594	1.99003	1.06818	1.08725	0.91051	1.20892	0.618529	0.972603	0.240646	0.692803	1.33048		1.24586	0.936402	0.751608	18.0159	8.88383	3	6	3	1	439	47.442
P59665	Neutrophil defensin 1 OS=Homo sapiens OX=9606 GN=DEFA1 PE=1 SV=1	3	0.886898	1.10161	1.35593	0.977273	1.08137	1.30697	1.26775	1.91553	1.35274	0.111886	0.647078	1.27443		1.06669	1.35943	1.27443	7.64094	20.2128	3	7	3	1	94	10.194
P20774	Mimecan OS=Homo sapiens OX=9606 GN=OGN PE=1 SV=1	1	1.12206	1.38229	0.985045	1.08781	1.5049	1.0666	1.42089	1.62807	1.53539	0.0728269	0.598201	1.24749		1.13542	1.41642	1.24749	11.0386	12.4161	3	3	3	1	298	33.901
P07477	Trypsin-1 OS=Homo sapiens OX=9606 GN=PRSS1 PE=1 SV=1	2	1.32587	1.45775	1.17248	1.47417	1.99706	1.12279	1.40872	2.32698	1.84247	0.198383	0.684465	1.24561		1.35195	1.684	1.24561	5.01895	15.3846	3	7	3	1	247	26.541
P01591	Immunoglobulin J chain OS=Homo sapiens OX=9606 GN=JCHAIN PE=1 SV=4	4	0.430011	0.645875	0.279163	0.506198	0.302941	0.404787	0.345842	0.486376	0.320776	0.324083	0.758581	1.2143		0.445094	0.366545	0.823523	21.7268	23.2704	3	10	3	1	159	18.087
P07998	Ribonuclease pancreatic OS=Homo sapiens OX=9606 GN=RNASE1 PE=1 SV=4	4	0.852184	1.38833	1.335	1.36467	1.77745	1.28512	1.21602	1.34469	1.78881	0.219797	0.688326	1.20668		1.21167	1.46209	1.20668	20.205	25.641	3	19	3	1	156	17.633
Q13449	Limbic system-associated membrane protein OS=Homo sapiens OX=9606 GN=LSAMP PE=1 SV=2	2	1.00784	0.901408	0.948156	0.941116	0.776471	1.1155	0.65213	0.752044	0.736301	0.128614	0.647078	1.19719		0.948875	0.792585	0.835289	11.7074	8.57988	3	4	3	1	338	37.37
P24387	Corticotropin-releasing factor-binding protein OS=Homo sapiens OX=9606 GN=CRHBP PE=1 SV=2	3	0.903695	0.976861	0.845464	1.21901	1.41667	1.16961	0.997972	1.05041	1.0468	0.194356	0.684465	1.15396		0.97665	1.12702	1.15396	15.6056	12.7329	3	4	3	1	322	36.121
Q8IZF2	Adhesion G protein-coupled receptor F5 OS=Homo sapiens OX=9606 GN=ADGRF5 PE=1 SV=3	2	0.741321	0.960765	1.01196	1.04132	1.06275	0.730489	0.787018	0.824251	0.745434	0.265335	0.717168	1.13225		0.930772	0.822052	0.883193	10.9304	2.89747	3	3	3	1	1346	149.361
Q9UBX1	Cathepsin F OS=Homo sapiens OX=9606 GN=CTSF PE=1 SV=1	3	1.04143	0.800805	0.958126	1.04132	0.935294	1.41935	1.03651	1.22343	0.84589	0.357384	0.783049	1.12373		0.955084	1.07325	1.12373	13.992	6.61157	3	3	3	1	484	53.332
P02656	Apolipoprotein C-III OS=Homo sapiens OX=9606 GN=APOC3 PE=1 SV=1	5	1.2654	1.62676	0.884347	1.54649	2.37647	0.8564	1.14503	1.99864	1.38356	0.652437	0.898539	1.1206		1.29533	1.45155	1.1206	62.9957	46.4646	3	73	3	1	99	10.845
Q9H1U4	Multiple epidermal growth factor-like domains protein 9 OS=Homo sapiens OX=9606 GN=MEGF9 PE=2 SV=3	3	1.32027	1.10865	1.1675	1.05062	1.16471	1.00728	0.952333	1.00409	1.07306	0.101982	0.647078	1.1154		1.15755	1.03779	0.896542	12.8828	5.48173	3	3	3	1	602	62.943
P10124	Serglycin OS=Homo sapiens OX=9606 GN=SRGN PE=1 SV=3	4	0.418813	0.520121	0.429711	0.958678	0.396078	0.558793	0.287018	0.716621	0.631279	0.685758	0.905941	1.11315		0.547323	0.491689	0.898353	33.0973	22.1519	3	14	3	1	158	17.641
P40925	Malate dehydrogenase, cytoplasmic OS=Homo sapiens OX=9606 GN=MDH1 PE=1 SV=4	2	1.39418	1.01207	1.98006	1.18698	1.29118	1.24246	1.28499	0.970027	1.3242	0.483255	0.87746	1.11066		1.34947	1.21501	0.900363	9.61055	8.98204	3	4	3	1	334	36.403
P80188	Neutrophil gelatinase-associated lipocalin OS=Homo sapiens OX=9606 GN=LCN2 PE=1 SV=2	3	1.05599	1.16499	1.52144	0.970041	1.12647	0.816857	1.09736	1.1158	1.12443	0.390813	0.804002	1.10716		1.1608	1.04845	0.903214	18.0306	24.7475	3	6	3	1	198	22.574
Q9HCL0	Protocadherin-18 OS=Homo sapiens OX=9606 GN=PCDH18 PE=2 SV=3	2	0.753639	0.909457	0.820538	0.821281	0.834314	1.0666	0.994929	0.841962	0.848174	0.172712	0.669725	1.10674		0.824393	0.912389	1.10674	10.8109	2.55507	3	3	3	1	1135	126.071
O00592	Podocalyxin OS=Homo sapiens OX=9606 GN=PODXL PE=1 SV=2	2	0.701008	1.69115	1.40778	1.78512	1.56667	0.989594	0.829615	1.1267	1.72489	0.725613	0.922575	1.09383		1.31379	1.20109	0.914217	6.22246	5.01792	3	3	3	1	558	58.599
P04406	Glyceraldehyde-3-phosphate dehydrogenase OS=Homo sapiens OX=9606 GN=GAPDH PE=1 SV=3	3	0.93617	0.681087	1.49551	1.05475	0.698039	0.985432	1.29615	0.623978	1.16781	0.696279	0.913125	1.09165		1.00144	0.917361	0.916043	16.6799	9.85075	3	5	3	1	335	36.03
P34096	Ribonuclease 4 OS=Homo sapiens OX=9606 GN=RNASE4 PE=1 SV=3	3	1.03359	1.11368	0.89332	1.00207	1.1598	0.883455	1.23529	1.17984	1.03767	0.345355	0.764935	1.0834		1.00752	1.09155	1.0834	12.6776	27.2109	3	3	3	1	147	16.829
O43505	Beta-1,4-glucuronyltransferase 1 OS=Homo sapiens OX=9606 GN=B4GAT1 PE=1 SV=1	2	1.1299	1.09356	0.998006	1.13636	1.11765	1.01873	1.23327	1.40599	1.13813	0.283091	0.743169	1.08065		1.08801	1.17576	1.08065	9.74052	7.95181	3	3	3	1	415	47.089
Q96S96	Phosphatidylethanolamine-binding protein 4 OS=Homo sapiens OX=9606 GN=PEBP4 PE=1 SV=3	3	0.767077	0.699195	0.949153	1.12913	1.01471	0.677419	0.786004	0.780654	0.810502	0.545458	0.891615	1.07923		0.870722	0.806802	0.92659	5.51492	11.8943	3	3	3	1	227	25.717
O60462	Neuropilin-2 OS=Homo sapiens OX=9606 GN=NRP2 PE=1 SV=3	2	1.30459	1.00905	1.07976	0.994835	1.06863	0.94589	0.950304	1.18665	0.973744	0.402195	0.821147	1.06797		1.09048	1.02108	0.936359	7.06623	3.54458	3	4	3	1	931	104.764
P03950	Angiogenin OS=Homo sapiens OX=9606 GN=ANG PE=1 SV=1	2	1.25644	1.19215	1.19442	1.08574	1.11373	0.98127	0.902637	1.64578	1.05023	0.638843	0.898343	1.06107		1.18056	1.11262	0.942449	25.9422	26.5306	3	13	3	1	147	16.539
Q9NZD4	Alpha-hemoglobin-stabilizing protein OS=Homo sapiens OX=9606 GN=AHSP PE=1 SV=1	3	1.57111	1.166	3.39182	1.18388	1.12745	1.83767	2.44828	0.72752	2.51484	0.883032	0.955731	1.05474		1.64688	1.56141	0.948101	14.9101	24.5098	3	4	3	1	102	11.833
Q9UJJ9	N-acetylglucosamine-1-phosphotransferase subunit gamma OS=Homo sapiens OX=9606 GN=GNPTG PE=1 SV=1	3	1.21613	1.1338	0.963111	0.981405	1.05098	1.08221	1.1714	1.21662	1.06849	0.485126	0.87746	1.04459		1.06846	1.11611	1.04459	48.097	22.2951	3	7	3	1	305	33.952
Q86UX7	Fermitin family homolog 3 OS=Homo sapiens OX=9606 GN=FERMT3 PE=1 SV=1	4	0.880179	0.757545	1.42772	1.54752	0.882353	0.898023	1.89959	0.6703	1.30708	0.876291	0.950344	1.0424		1.1017	1.0569	0.959329	19.9565	7.7961	3	4	3	1	667	75.905
Q14956	Transmembrane glycoprotein NMB OS=Homo sapiens OX=9606 GN=GPNMB PE=1 SV=2	3	0.761478	0.906439	0.918245	0.932851	0.901961	0.91155	0.755578	0.884196	0.787671	0.567078	0.891615	1.03684		0.876883	0.845723	0.964465	18.169	6.46853	3	8	3	1	572	63.882
P19022	Cadherin-2 OS=Homo sapiens OX=9606 GN=CDH2 PE=1 SV=4	3	1.12542	1.14386	0.92323	1.04029	1.09804	1.06556	1.14706	1.06131	1.09361	0.462152	0.861543	1.03624		1.05448	1.09269	1.03624	11.6906	5.40839	3	4	3	1	906	99.747
P55103	Inhibin beta C chain OS=Homo sapiens OX=9606 GN=INHBC PE=2 SV=1	3	1.22396	2.1841	1.29511	1.20558	1.29314	1.29448	1.45842	1.58992	1.83219	0.816206	0.940185	1.03576		1.42934	1.48045	1.03576	13.1169	10.2273	3	7	3	1	352	38.213
Q9BY67	Cell adhesion molecule 1 OS=Homo sapiens OX=9606 GN=CADM1 PE=1 SV=2	3	0.913774	1.04728	1.00299	1.12603	1.15392	1.08949	0.902637	1.03678	1.11187	0.595931	0.891615	1.03489		1.01962	1.05519	1.03489	18.5762	10.4072	3	5	3	1	442	48.478
Q12884	Prolyl endopeptidase FAP OS=Homo sapiens OX=9606 GN=FAP PE=1 SV=5	3	0.828667	1.09054	0.974078	1.20661	1.1598	1.16441	0.935091	1	1.00457	0.718001	0.922575	1.03304		1.01519	1.04873	1.03304	7.07091	4.47368	4	10	3	1	760	87.657
P05164	Myeloperoxidase OS=Homo sapiens OX=9606 GN=MPO PE=1 SV=1	2	0.930571	0.932596	1.3001	0.744835	1.01373	0.837669	1.19473	0.892371	0.952055	0.913545	0.965491	1.01385		0.957458	0.970719	1.01385	6.96432	4.16107	3	3	3	1	745	83.815
P49913	Cathelicidin antimicrobial peptide OS=Homo sapiens OX=9606 GN=CAMP PE=1 SV=1	3	0.74692	1.14185	0.929212	0.982438	0.862745	0.661811	0.952333	1.29564	0.977169	0.935844	0.96941	1.01217		0.939347	0.928051	0.987975	6.94911	14.7059	3	6	3	1	170	19.289
Q92823	Neuronal cell adhesion molecule OS=Homo sapiens OX=9606 GN=NRCAM PE=1 SV=3	3	0.770437	0.921529	0.96012	0.97314	0.992157	0.861602	0.975659	0.919619	0.821918	0.873336	0.949048	1.01039		0.902478	0.911852	1.01039	9.01765	2.68405	3	3	3	1	1304	143.8
Q9P232	Contactin-3 OS=Homo sapiens OX=9606 GN=CNTN3 PE=1 SV=3	3	0.947368	0.770624	1.04387	1.11157	1.00098	0.770031	1.1785	0.993188	0.941781	0.934685	0.96941	1.00893		0.95937	0.967941	1.00893	16.513	4.37743	3	3	3	1	1028	112.812
P07333	Macrophage colony-stimulating factor 1 receptor OS=Homo sapiens OX=9606 GN=CSF1R PE=1 SV=2	3	0.81075	0.940644	0.968096	0.762397	0.866667	0.862643	0.783976	0.967302	0.847032	0.963265	0.975939	1.00303		0.86617	0.863554	0.996981	22.278	4.01235	3	9	3	1	972	107.915
P25815	Protein S100-P OS=Homo sapiens OX=9606 GN=S100P PE=1 SV=2	1	1.16573	0.772636	2.84148	1.81095	0.531373	0.542144	0.977688	0.569482	0.597032	0.0181707	0.44055	2.34568	3	1.46726	0.625516	0.426316	17.4531	24.2105	2	9	2	1	95	10.393
Q8IUL8	Cartilage intermediate layer protein 2 OS=Homo sapiens OX=9606 GN=CILP2 PE=2 SV=2	1	0.479283	0.531187	0.50349	0.565083	0.368627	0.377732	0.255578	0.433243	0.329909	0.00660637	0.429416	1.49177	4	0.518783	0.347763	0.670345	7.31551	2.07612	2	5	2	1	1156	126.211
Q15485	Ficolin-2 OS=Homo sapiens OX=9606 GN=FCN2 PE=1 SV=2	2	5.18477	1.4839	6.41775	2.10434	4.18725	1.3975	1.31034	1.03951	1.3379	0.141947	0.647078	1.98872		3.1927	1.6054	0.502835	6.58685	10.5431	3	3	2	1	313	33.98
P31946	14-3-3 protein beta/alpha OS=Homo sapiens OX=9606 GN=YWHAB PE=1 SV=3	3	1.09966	0.904427	3.00299	2.14773	0.626471	0.888658	1.49493	0.577657	0.920091	0.0844415	0.640024	1.87344		1.59144	0.849476	0.533777	27.8068	27.2358	6	12	2	1	246	28.065
P08670	Vimentin OS=Homo sapiens OX=9606 GN=VIM PE=1 SV=4	2	0.930571	0.903421	0.851446	0.997934	1.07353	1.44121	3.65213	1.65395	1.20776	0.0542058	0.598201	1.76622		0.919337	1.62375	1.76622	4.28568	4.07725	2	4	2	1	466	53.619
P17931	Galectin-3 OS=Homo sapiens OX=9606 GN=LGALS3 PE=1 SV=5	2	0.43561	1.35714	0.617149	3.41426	1.24608	0.881374	1.61866	0.0354223	1.48288	0.580821	0.891615	1.69748		1.05646	0.62237	0.58911	4.98529	7.2	2	2	2	1	250	26.136
P18669	Phosphoglycerate mutase 1 OS=Homo sapiens OX=9606 GN=PGAM1 PE=1 SV=2	3	1.3561	0.906439	3.09571	1.64876	0.879412	0.914672	1.10953	1.16349	0.875571	0.0815317	0.636892	1.61308		1.58266	0.981138	0.61993	25.9305	22.8346	4	8	2	1	254	28.786
Q9HBB8	Cadherin-related family member 5 OS=Homo sapiens OX=9606 GN=CDHR5 PE=1 SV=3	1	1.30683	1.09256	1.04786	0.81405	0.816667	2.5796	3.61866	0.891008	1.18721	0.324551	0.758581	1.44513		1.05052	1.51814	1.44513	11.5963	3.07692	2	3	2	1	845	88.169
P10599	Thioredoxin OS=Homo sapiens OX=9606 GN=TXN PE=1 SV=3	2	1.10638	1.03119	2.07577	1.55579	0.793137	0.915713	1.38844	0.713896	1.33447	0.154238	0.647078	1.39662		1.38546	0.99201	0.716016	15.0122	20.9524	2	6	2	1	105	11.73
P11142	Heat shock cognate 71 kDa protein OS=Homo sapiens OX=9606 GN=HSPA8 PE=1 SV=1	2	1.07615	0.875252	2.68295	1.81715	0.778431	1.09781	1.61258	0.723433	1.36416	0.297633	0.743169	1.37656		1.46387	1.06342	0.726448	39.7107	11.6099	5	10	2	1	646	70.854
Q9BTY2	Plasma alpha-L-fucosidase OS=Homo sapiens OX=9606 GN=FUCA2 PE=1 SV=2	2	1.03359	0.887324	1.07876	0.940083	1.77451	1.82102	1.11562	1.87057	0.657534	0.218059	0.688326	1.37161		0.982045	1.34698	1.37161	4.673	3.85439	2	3	2	1	467	54.032
P0DOX7	Immunoglobulin kappa light chain OS=Homo sapiens OX=9606 PE=1 SV=1	10	0.456887	0.632797	0.31007	0.389463	0.281373	0.299688	0.293103	0.452316	0.285388	0.103935	0.647078	1.36452		0.432265	0.316789	0.732859	127.226	44.8598	6	55	2	1	214	23.364
P0DOY2	Immunoglobulin lambda constant 2 OS=Homo sapiens OX=9606 GN=IGLC2 PE=1 SV=1	4	0.649496	0.832998	0.765703	0.633264	0.502941	0.526535	0.469574	0.79564	0.407534	0.0634133	0.598201	1.36022		0.715676	0.526145	0.735173	97.6959	58.4906	5	87	2	1	106	11.287
P01833	Polymeric immunoglobulin receptor OS=Homo sapiens OX=9606 GN=PIGR PE=1 SV=4	2	0.821948	0.646881	0.688933	0.966942	1.75784	1.20812	0.661258	0.758856	1.17009	0.199643	0.684465	1.35474		0.771457	1.04512	1.35474	20.3984	3.79581	2	6	2	1	764	83.232
P29279	Connective tissue growth factor OS=Homo sapiens OX=9606 GN=CTGF PE=1 SV=2	1	0.577828	0.541247	0.615155	1.05269	0.739216	0.970864	0.948276	0.728883	1.05936	0.133118	0.647078	1.31067		0.670841	0.879252	1.31067	5.39634	5.15759	2	2	2	1	349	38.065
O75347	Tubulin-specific chaperone A OS=Homo sapiens OX=9606 GN=TBCA PE=1 SV=3	2	1.09406	0.82495	1.86042	1.25207	0.689216	0.917794	1.25456	0.712534	1.15982	0.225169	0.688326	1.31015		1.20414	0.919089	0.763274	4.27283	14.8148	2	2	2	1	108	12.847
A1L4H1	Soluble scavenger receptor cysteine-rich domain-containing protein SSC5D OS=Homo sapiens OX=9606 GN=SSC5D PE=1 SV=3	1	1.17693	1.96579	1.13759	1.41012	0.94902	0.82206	1.20994	0.952316	1.50114	0.144982	0.647078	1.30724		1.38798	1.06177	0.764973	4.02639	1.01716	2	2	2	1	1573	165.639
Q5JXB2	Putative ubiquitin-conjugating enzyme E2 N-like OS=Homo sapiens OX=9606 GN=UBE2NL PE=1 SV=1	1	1.44457	0.918511	2.93519	1.53616	0.611765	1.82726	1.98783	0.574932	1.96233	0.520168	0.882489	1.30135		1.56395	1.2018	0.768434	6.84101	12.4183	2	2	2	1	153	17.366
P32004	Neural cell adhesion molecule L1 OS=Homo sapiens OX=9606 GN=L1CAM PE=1 SV=2	1	0.852184	0.95674	0.814556	1.33058	0.983333	0.877211	0.700811	0.745232	0.626712	0.13959	0.647078	1.24859		0.969555	0.776521	0.800905	6.10086	1.59109	2	3	2	1	1257	139.915
Q9HBR0	Putative sodium-coupled neutral amino acid transporter 10 OS=Homo sapiens OX=9606 GN=SLC38A10 PE=1 SV=2	1	1.11086	0.903421	0.927218	0.588843	0.547059	0.752341	1.60751	0.401907	0.618721	0.489616	0.882489	1.23435		0.860365	0.697019	0.810143	7.90602	2.41287	2	2	2	1	1119	119.687
P16035	Metalloproteinase inhibitor 2 OS=Homo sapiens OX=9606 GN=TIMP2 PE=1 SV=2	2	0.808511	1.16398	0.927218	1.21281	1.21569	1.65557	0.976673	1.23842	1.09132	0.208021	0.686134	1.19872		1.01427	1.21582	1.19872	12.3287	9.54545	2	3	2	1	220	24.383
P01834	Immunoglobulin kappa constant OS=Homo sapiens OX=9606 GN=IGKC PE=1 SV=2	2	0.679731	1.2334	0.48654	0.658058	0.639216	0.439126	0.558824	0.907357	0.555936	0.439407	0.844095	1.19548		0.71979	0.602092	0.836482	143.139	80.3738	6	78	2	1	107	11.758
Q13093	Platelet-activating factor acetylhydrolase OS=Homo sapiens OX=9606 GN=PLA2G7 PE=1 SV=1	2	0.783875	0.874245	0.771685	0.920455	0.855882	0.824142	1.31643	0.907357	1.1758	0.155383	0.647078	1.19496		0.835277	0.998125	1.19496	7.69813	5.21542	2	3	2	1	441	50.045
P10451	Osteopontin OS=Homo sapiens OX=9606 GN=SPP1 PE=1 SV=1	2	1.08847	1.19416	1.21535	1.00826	1.72157	1.10198	1.12779	1.56403	1.22603	0.1715	0.669725	1.18052		1.12341	1.32622	1.18052	14.0174	10.5096	2	3	2	1	314	35.401
P11597	Cholesteryl ester transfer protein OS=Homo sapiens OX=9606 GN=CETP PE=1 SV=2	1	1.36058	1.41147	1.30309	1.10331	0.992157	0.870968	1.15517	1.36649	1.18265	0.15728	0.647078	1.17146		1.28904	1.10037	0.853633	5.7941	4.25963	2	2	2	1	493	54.721
P17174	Aspartate aminotransferase, cytoplasmic OS=Homo sapiens OX=9606 GN=GOT1 PE=1 SV=3	2	0.854423	0.691147	0.821535	0.696281	1.66373	0.833507	0.764706	0.747956	0.712329	0.424793	0.838694	1.17016		0.762366	0.892089	1.17016	8.10349	7.02179	2	2	2	1	413	46.219
Q96KG7	Multiple epidermal growth factor-like domains protein 10 OS=Homo sapiens OX=9606 GN=MEGF10 PE=1 SV=1	2	1.11086	0.940644	0.742772	1.17252	2.39314	1.12279	0.990872	0.880109	0.83105	0.526759	0.882489	1.16983		0.976709	1.14259	1.16983	10.3252	1.49123	2	2	2	1	1140	122.121
O43157	Plexin-B1 OS=Homo sapiens OX=9606 GN=PLXNB1 PE=1 SV=3	1	1.028	1.01207	0.790628	1.05062	0.95	1.57024	1.28905	0.912807	1.03995	0.26554	0.717168	1.16981		0.964173	1.1279	1.16981	4.72374	0.843091	2	2	2	1	2135	232.151
P13497	Bone morphogenetic protein 1 OS=Homo sapiens OX=9606 GN=BMP1 PE=1 SV=2	2	1.13774	1.07445	0.79661	1.20868	0.766667	0.985432	0.953347	0.822888	0.949772	0.157527	0.647078	1.16844		1.04159	0.891433	0.855841	6.80498	1.62272	2	3	2	1	986	111.178
Q08554	Desmocollin-1 OS=Homo sapiens OX=9606 GN=DSC1 PE=1 SV=2	2	1.53975	0.985915	0.974078	0.972107	1.00098	0.837669	0.80426	1.0218	1.05822	0.234417	0.692803	1.16636		1.09496	0.938787	0.857368	6.99437	2.34899	2	3	2	1	894	99.924
P35590	Tyrosine-protein kinase receptor Tie-1 OS=Homo sapiens OX=9606 GN=TIE1 PE=1 SV=1	1	1.2486	1.10966	1.05284	0.900826	1.23039	1.1155	1.82454	1.16894	0.992009	0.306622	0.743169	1.15596		1.07067	1.23764	1.15596	14.0605	3.33919	2	2	2	1	1138	125.01
O15204	ADAM DEC1 OS=Homo sapiens OX=9606 GN=ADAMDEC1 PE=1 SV=2	2	0.853303	0.995976	0.86341	1.17769	1.27745	1.12071	1.1146	1.07084	0.96347	0.148123	0.647078	1.14592		0.964161	1.10485	1.14592	9.09776	6.80851	2	3	2	1	470	52.742
Q13867	Bleomycin hydrolase OS=Homo sapiens OX=9606 GN=BLMH PE=1 SV=1	1	0.615901	0.760563	0.924227	0.857438	0.882353	0.865765	0.860041	0.825613	0.981735	0.192811	0.684465	1.12943		0.780561	0.88159	1.12943	6.50967	5.05495	2	2	2	1	455	52.528
P14209	CD99 antigen OS=Homo sapiens OX=9606 GN=CD99 PE=1 SV=1	2	0.74804	1.1338	0.880359	1.11054	1.1098	0.840791	1.46653	0.72752	1.43037	0.537148	0.891521	1.12471		0.954254	1.07326	1.12471	13.1993	12.973	2	3	2	1	185	18.836
P03973	Antileukoproteinase OS=Homo sapiens OX=9606 GN=SLPI PE=1 SV=2	2	1.19485	1.36318	1.08774	1.06508	1.13137	1.10198	0.927992	1.08583	0.98516	0.118065	0.647078	1.12312		1.17204	1.04356	0.890379	4.11202	16.6667	2	2	2	1	132	14.316
P01344	Insulin-like growth factor II OS=Homo sapiens OX=9606 GN=IGF2 PE=1 SV=1	3	1.11982	1.02113	0.979063	0.867769	0.823529	0.75026	0.975659	0.989101	0.908676	0.17035	0.669725	1.12226		0.992797	0.884642	0.89106	34.7979	13.8889	2	23	2	1	180	20.127
P05154	Plasma serine protease inhibitor OS=Homo sapiens OX=9606 GN=SERPINA5 PE=1 SV=3	2	1.01568	0.948692	1.15553	0.877066	1.0451	1.08012	1.01318	1.49864	0.997717	0.294141	0.743169	1.1199		0.994086	1.11328	1.1199	6.08151	4.6798	2	2	2	1	406	45.646
P26447	Protein S100-A4 OS=Homo sapiens OX=9606 GN=S100A4 PE=1 SV=1	2	0.849944	0.775654	1.86042	1.27789	0.443137	1.1821	1.48073	0.935967	1.42237	0.739587	0.922575	1.11174		1.1189	1.00644	0.899493	5.60442	18.8119	2	3	2	1	101	11.721
P08493	Matrix Gla protein OS=Homo sapiens OX=9606 GN=MGP PE=1 SV=2	1	0.893617	1.44064	0.764706	0.856405	0.381373	1.02601	1.4645	0.546322	1.52055	0.761069	0.922575	1.11158		0.958231	0.862042	0.899618	4.24804	17.4757	2	3	2	1	103	12.345
O14498	Immunoglobulin superfamily containing leucine-rich repeat protein OS=Homo sapiens OX=9606 GN=ISLR PE=2 SV=1	1	0.996641	0.906439	0.794616	0.959711	1.04216	1.17378	0.919878	0.985014	0.956621	0.149728	0.647078	1.11056		0.911053	1.01178	1.11056	10.9719	6.7757	2	3	2	1	428	45.968
Q03591	Complement factor H-related protein 1 OS=Homo sapiens OX=9606 GN=CFHR1 PE=1 SV=2	15	1.17245	0.943662	0.856431	0.693182	0.782353	0.616025	0.682556	0.900545	1.2032	0.55547	0.891615	1.10654		0.900249	0.813572	0.903719	338.74	57.5758	16	743	2	1	330	37.626
P02776	Platelet factor 4 OS=Homo sapiens OX=9606 GN=PF4 PE=1 SV=2	9	0.263158	0.349095	0.217348	0.527893	0.22451	0.474506	0.178499	0.419619	0.678082	0.78125	0.931623	1.09884		0.320417	0.352087	1.09884	69.7605	35.6436	4	46	2	1	101	10.838
P41222	Prostaglandin-H2 D-isomerase OS=Homo sapiens OX=9606 GN=PTGDS PE=1 SV=1	3	0.817469	0.98994	0.954138	0.946281	0.821569	0.842872	0.813387	0.885559	0.858447	0.0611099	0.598201	1.09547		0.924544	0.84397	0.912849	45.5316	17.3684	2	23	2	1	190	21.015
P02654	Apolipoprotein C-I OS=Homo sapiens OX=9606 GN=APOC1 PE=1 SV=1	3	0.805151	1.34004	0.568295	1.15083	1.83824	0.711759	0.704868	1.23842	0.889269	0.745255	0.922575	1.09447		0.916526	1.00311	1.09447	10.5962	21.6867	2	16	2	1	83	9.326
Q9UBQ6	Exostosin-like 2 OS=Homo sapiens OX=9606 GN=EXTL2 PE=1 SV=1	2	0.773796	0.852113	0.910269	0.903926	0.845098	0.940687	0.687627	0.724796	0.75	0.253518	0.710809	1.09398		0.858236	0.784506	0.914092	11.2715	9.69697	2	2	2	1	330	37.441
Q8N149	Leukocyte immunoglobulin-like receptor subfamily A member 2 OS=Homo sapiens OX=9606 GN=LILRA2 PE=1 SV=2	1	0.592385	0.561368	0.661017	0.394628	0.316667	0.828304	0.663286	0.30109	0.601598	0.758899	0.922575	1.08359		0.542704	0.50084	0.92286	8.39969	4.55487	2	3	2	1	483	52.959
Q04721	Neurogenic locus notch homolog protein 2 OS=Homo sapiens OX=9606 GN=NOTCH2 PE=1 SV=3	2	0.680851	0.587525	0.643071	0.571281	0.414706	0.860562	0.809331	0.434605	0.489726	0.67796	0.904506	1.08158		0.619151	0.572452	0.924576	7.29323	1.01174	2	5	2	1	2471	265.226
P08637	Low affinity immunoglobulin gamma Fc region receptor III-A OS=Homo sapiens OX=9606 GN=FCGR3A PE=1 SV=2	6	1.10078	0.975855	1.26919	0.882231	1.37255	1.2102	0.909736	1.26158	0.973744	0.513533	0.882489	1.08064		1.04725	1.1317	1.08064	20.6065	20.0787	6	16	2	1	254	29.071
O95998	Interleukin-18-binding protein OS=Homo sapiens OX=9606 GN=IL18BP PE=1 SV=2	2	0.715566	1.07042	0.81655	0.82438	1.25784	0.893861	0.744422	0.942779	0.799087	0.580054	0.891615	1.07613		0.847381	0.911893	1.07613	7.30908	5.6701	2	2	2	1	194	21.086
O94985	Calsyntenin-1 OS=Homo sapiens OX=9606 GN=CLSTN1 PE=1 SV=1	1	0.639418	0.959759	0.738784	1.00103	0.962745	1.03226	0.679513	0.873297	0.901826	0.583084	0.891615	1.07381		0.820782	0.881366	1.07381	4.33111	1.9368	2	3	2	1	981	109.724
P15291	Beta-1,4-galactosyltransferase 1 OS=Homo sapiens OX=9606 GN=B4GALT1 PE=1 SV=5	2	1.05487	1.13078	0.880359	0.994835	1.27059	1.03018	0.967546	1.10218	1.07534	0.344513	0.764935	1.07283		1.01099	1.08462	1.07283	7.56754	7.03518	2	6	2	1	398	43.892
P01772	Immunoglobulin heavy variable 3-33 OS=Homo sapiens OX=9606 GN=IGHV3-33 PE=1 SV=2	3	0.866741	1.06237	0.768694	0.811983	0.908824	0.737773	0.658215	1.13488	0.708904	0.609561	0.891615	1.07104		0.870697	0.812945	0.933672	7.44422	24.7863	3	5	2	1	117	13.065
P23381	Tryptophan--tRNA ligase, cytoplasmic OS=Homo sapiens OX=9606 GN=WARS PE=1 SV=2	1	0.793953	0.770624	1.02692	1.10227	1.32059	0.951093	1.01014	0.753406	0.921233	0.624103	0.891615	1.06866		0.912254	0.974887	1.06866	6.84652	5.09554	2	2	2	1	471	53.132
P08887	Interleukin-6 receptor subunit alpha OS=Homo sapiens OX=9606 GN=IL6R PE=1 SV=1	1	1.06495	0.952716	1.0678	1.06508	0.988235	1.09365	1.06694	1.25204	1.14269	0.245058	0.69519	1.06646		1.03643	1.10531	1.06646	8.30284	7.26496	2	2	2	1	468	51.515
P07858	Cathepsin B OS=Homo sapiens OX=9606 GN=CTSB PE=1 SV=3	2	0.977604	1.08451	1.48455	1.54855	1.69804	1.21332	1.00913	1.06131	1.00913	0.688535	0.907385	1.06463		1.24948	1.17363	0.939297	5.86219	5.60472	2	2	2	1	339	37.797
A0A0C4DH38	Immunoglobulin heavy variable 5-51 OS=Homo sapiens OX=9606 GN=IGHV5-51 PE=3 SV=1	2	0.403135	0.651911	0.422732	0.585744	0.409804	0.683663	0.549696	0.583106	0.465753	0.749511	0.922575	1.04939		0.505072	0.530016	1.04939	4.9594	20.5128	2	4	2	1	117	12.666
P23284	Peptidyl-prolyl cis-trans isomerase B OS=Homo sapiens OX=9606 GN=PPIB PE=1 SV=2	2	0.639418	0.770624	0.728814	1.17975	0.95098	0.693028	0.716024	0.776567	1.14612	0.802564	0.933825	1.04206		0.806786	0.840721	1.04206	5.92241	9.72222	2	3	2	1	216	23.728
Q12866	Tyrosine-protein kinase Mer OS=Homo sapiens OX=9606 GN=MERTK PE=1 SV=2	1	1.03583	0.970825	1.18245	0.884298	0.860784	1.09677	1.24645	1.07902	1.0274	0.653286	0.898539	1.04145		1.01264	1.05461	1.04145	10.5881	3.5035	2	2	2	1	999	110.179
P23141	Liver carboxylesterase 1 OS=Homo sapiens OX=9606 GN=CES1 PE=1 SV=2	2	1.26764	0.787726	0.985045	0.820248	1.02941	0.936524	1.28296	0.836512	0.896119	0.77044	0.924871	1.0393		0.947748	0.98499	1.0393	4.46994	3.1746	2	3	2	1	567	62.481
P28827	Receptor-type tyrosine-protein phosphatase mu OS=Homo sapiens OX=9606 GN=PTPRM PE=1 SV=2	2	0.802912	0.917505	0.951147	0.922521	0.953922	1.06972	0.951318	0.884196	0.803653	0.597361	0.891615	1.03543		0.896654	0.928421	1.03543	15.3165	2.06612	2	3	2	1	1452	163.578
P04179	Superoxide dismutase [Mn], mitochondrial OS=Homo sapiens OX=9606 GN=SOD2 PE=1 SV=3	2	0.842105	0.853119	1.02991	0.963843	1.33529	0.907388	0.794118	1.08311	0.742009	0.804161	0.933825	1.03365		0.918957	0.949876	1.03365	6.89589	9.90991	2	2	2	1	222	24.735
P13987	CD59 glycoprotein OS=Homo sapiens OX=9606 GN=CD59 PE=1 SV=1	2	0.896976	0.859155	0.982054	0.90186	0.961765	0.903226	0.900609	0.97139	0.956621	0.336686	0.764935	1.03223		0.908933	0.938225	1.03223	5.71234	15.625	2	3	2	1	128	14.168
Q14314	Fibroleukin OS=Homo sapiens OX=9606 GN=FGL2 PE=1 SV=1	1	0.678611	1.01006	0.79661	0.945248	0.87549	1.25182	0.806288	0.794278	0.724886	0.82702	0.944831	1.03066		0.847598	0.873585	1.03066	4.04611	4.10023	2	2	2	1	439	50.197
Q99972	Myocilin OS=Homo sapiens OX=9606 GN=MYOC PE=1 SV=2	2	0.902576	1.04225	0.932203	1.06715	1.04706	0.975026	1.13286	0.97139	0.945205	0.598731	0.891615	1.02901		0.983554	1.01208	1.02901	3.85155	3.76984	2	2	2	1	504	56.937
Q99983	Osteomodulin OS=Homo sapiens OX=9606 GN=OMD PE=1 SV=1	2	0.725644	0.909457	0.815553	0.891529	1.34706	0.83871	0.717039	0.792916	0.706621	0.861636	0.949048	1.02593		0.832287	0.853868	1.02593	6.2251	4.27553	2	3	2	1	421	49.46
P07911	Uromodulin OS=Homo sapiens OX=9606 GN=UMOD PE=1 SV=1	2	1.15677	0.550302	0.817547	0.691116	0.622549	1.05723	0.790061	0.677112	0.697489	0.888216	0.956031	1.02551		0.774423	0.755162	0.975129	5.02573	2.8125	2	2	2	1	640	69.714
P19021	Peptidyl-glycine alpha-amidating monooxygenase OS=Homo sapiens OX=9606 GN=PAM PE=1 SV=2	2	1.11422	1.14185	1.17448	1.17769	1.25294	1.08325	1.17748	1.29973	0.880137	0.802596	0.933825	1.02085		1.15176	1.12824	0.979579	6.86137	2.98047	2	2	2	1	973	108.263
Q9UBG0	C-type mannose receptor 2 OS=Homo sapiens OX=9606 GN=MRC2 PE=1 SV=2	1	0.765957	0.765594	0.818544	0.784091	0.941176	0.92924	0.686613	0.678474	0.65411	0.834264	0.946671	1.02038		0.783254	0.767607	0.980023	10.4969	1.5551	2	3	2	1	1479	166.568
Q13421	Mesothelin OS=Homo sapiens OX=9606 GN=MSLN PE=1 SV=2	2	1.16573	0.963783	0.733799	1.05992	1.24118	0.891779	0.767748	1.08583	0.998858	0.895625	0.959726	1.01756		0.966845	0.983819	1.01756	10.4276	4.92063	2	2	2	1	630	68.942
Q9P121	Neurotrimin OS=Homo sapiens OX=9606 GN=NTM PE=1 SV=1	2	0.836506	0.901408	0.874377	0.947314	0.792157	0.906348	0.956389	0.944142	0.793379	0.778555	0.930468	1.01542		0.888988	0.875491	0.984818	7.16871	6.39535	2	2	2	1	344	37.947
Q13308	Inactive tyrosine-protein kinase 7 OS=Homo sapiens OX=9606 GN=PTK7 PE=1 SV=2	1	0.820829	0.852113	0.882353	0.894628	0.847059	1.15505	0.962475	0.783379	0.695205	0.885904	0.956031	1.01505		0.862003	0.874979	1.01505	5.05274	1.86916	2	2	2	1	1070	118.317
Q86SQ4	Adhesion G-protein coupled receptor G6 OS=Homo sapiens OX=9606 GN=ADGRG6 PE=1 SV=3	2	0.904815	0.897384	1.0349	0.751033	0.884314	0.815817	0.971602	0.976839	0.781963	0.901693	0.962401	1.00991		0.891299	0.88255	0.990184	16.064	2.457	2	3	2	1	1221	136.607
P48637	Glutathione synthetase OS=Homo sapiens OX=9606 GN=GSS PE=1 SV=1	2	0.972004	0.83501	1.22931	1.01343	0.956863	1.01249	1.09331	0.974114	1.01598	0.931414	0.96941	1.00668		1.00278	1.00947	1.00668	5.3168	3.5865	2	3	2	1	474	52.352
Q8WZ75	Roundabout homolog 4 OS=Homo sapiens OX=9606 GN=ROBO4 PE=1 SV=1	2	0.913774	1.13682	1.02094	0.952479	1.22451	0.912591	0.903651	1.01499	0.966895	0.955784	0.972015	1.00434		1.00253	0.998196	0.995679	21.9045	3.47567	2	3	2	1	1007	107.39
P17900	Ganglioside GM2 activator OS=Homo sapiens OX=9606 GN=GM2A PE=1 SV=4	2	0.989922	0.927565	0.869392	0.807851	0.885294	0.789802	0.981744	0.888283	0.932648	0.955774	0.972015	1.00322		0.896134	0.893254	0.996785	5.68377	9.32642	2	2	2	1	193	20.825
Q9Y646	Carboxypeptidase Q OS=Homo sapiens OX=9606 GN=CPQ PE=1 SV=1	2	1.11198	0.916499	0.915254	1.11467	1.03039	1.27992	0.903651	0.934605	0.952055	0.982267	0.984157	1.002		1.00979	1.0118	1.002	7.03758	4.23729	2	2	2	1	472	51.855
P55072	Transitional endoplasmic reticulum ATPase OS=Homo sapiens OX=9606 GN=VCP PE=1 SV=4	1	0.774916	0.540241	0.574277	1.34607	1.13824	3.23101	3.12779	0.976839	2.25799	0.0289105	0.519425	2.53141	1	0.754238	1.90928	2.53141	7.85232	1.6129	1	1	1	1	806	89.266
P30460	HLA class I histocompatibility antigen, B-8 alpha chain OS=Homo sapiens OX=9606 GN=HLA-B PE=1 SV=1	1	1.68869	1.29779	1.32602	1.54442	2.44804	2.5796	2.31643	2.54905	1.74429	0.00232417	0.429416	1.58351	2	1.45552	2.30482	1.58351	18.8128	17.6796	5	7	1	1	362	40.306
Q9NPG4	Protocadherin-12 OS=Homo sapiens OX=9606 GN=PCDH12 PE=1 SV=1	1	1.03919	1.19819	1.01097	0.891529	1.20882	1.16753	1.5071	1.18665	1.19292	0.0396682	0.577942	1.21121	2	1.02926	1.24664	1.21121	11.7983	2.53378	1	2	1	1	1184	128.915
A0A075B6K4	Immunoglobulin lambda variable 3-10 OS=Homo sapiens OX=9606 GN=IGLV3-10 PE=3 SV=2	2	1.09295	1.61167	4.94616	1.63843	0.637255	0.583767	0.770791	0.73842	0.48516	0.00743681	0.429416	3.06413	3	1.94376	0.63436	0.326357	5.62768	15.6522	2	2	1	1	115	12.433
P80511	Protein S100-A12 OS=Homo sapiens OX=9606 GN=S100A12 PE=1 SV=2	2	1.13774	0.691147	2.41276	1.31198	0.419608	0.53486	0.738337	0.493188	0.515982	0.0105836	0.429416	2.36601	3	1.25607	0.530881	0.422652	6.98211	8.69565	1	10	1	1	92	10.569
P40926	Malate dehydrogenase, mitochondrial OS=Homo sapiens OX=9606 GN=MDH2 PE=1 SV=3	1	1.74804	1.22032	1.68794	3.20455	0.841176	1.01665	1.67546	1.01226	0.888128	0.0411582	0.578038	1.75204	3	1.84305	1.05194	0.570762	4.86455	4.14201	1	2	1	1	338	35.481
Q8WWA0	Intelectin-1 OS=Homo sapiens OX=9606 GN=ITLN1 PE=1 SV=1	2	1.34267	1.04225	1.41077	1.21488	0.944118	0.935484	0.764706	1.01226	0.768265	0.00548399	0.429416	1.4155	4	1.24446	0.879168	0.706464	4.99737	6.38978	2	2	1	1	313	34.939
Q07075	Glutamyl aminopeptidase OS=Homo sapiens OX=9606 GN=ENPEP PE=1 SV=3	1	1.1467	0.921529	0.994018	0.972107	0.669608	0.959417	0.744422	0.833787	0.785388	0.0200376	0.450011	1.26797	4	1.00523	0.792789	0.788662	6.2368	1.25392	1	1	1	1	957	109.176
Q8N2S1	Latent-transforming growth factor beta-binding protein 4 OS=Homo sapiens OX=9606 GN=LTBP4 PE=1 SV=2	2	0.727884	0.717304	0.682951	0.514463	1.39412	1.11967	0.936105	0.0013624	0.884703	0.594728	0.891615	2.32656		0.654451	0.281296	0.429819	10.9112	1.35468	1	2	1	1	1624	173.32
P06312	Immunoglobulin kappa variable 4-1 OS=Homo sapiens OX=9606 GN=IGKV4-1 PE=1 SV=1	1	0.577828	1.24547	0.398804	1.30165	0.441176	0.362123	0.509128	0.737057	0.469178	0.148627	0.647078	1.59687		0.781802	0.489584	0.626225	3.80855	9.91736	1	1	1	1	121	13.372
P30508	HLA class I histocompatibility antigen, Cw-12 alpha chain OS=Homo sapiens OX=9606 GN=HLA-C PE=1 SV=2	5	1.15454	1.01811	1.08076	1.17769	2.4951	1.14256	1.24848	2.90327	1.07877	0.155771	0.647078	1.46451		1.10596	1.61969	1.46451	22.555	19.3989	6	7	1	1	366	40.86
P54652	Heat shock-related 70 kDa protein 2 OS=Homo sapiens OX=9606 GN=HSPA2 PE=1 SV=1	1	1.45465	0.739437	0.847458	0.436983	0.72549	0.213319	0.666329	0.273842	2.00457	0.513892	0.882489	1.41087		0.794439	0.563085	0.708784	26.5908	9.07668	4	10	1	1	639	69.978
Q04917	14-3-3 protein eta OS=Homo sapiens OX=9606 GN=YWHAH PE=1 SV=4	1	1.5028	0.821932	1.92822	1.76756	0.846078	0.952133	2.24949	0.692098	0.942922	0.290669	0.743169	1.38516		1.43241	1.03411	0.721939	7.87089	14.2276	4	8	1	1	246	28.201
P08779	Keratin, type I cytoskeletal 16 OS=Homo sapiens OX=9606 GN=KRT16 PE=1 SV=4	1	1.13774	1.02918	0.96012	2.02066	1.18137	0.869927	11.5335	1.11444	1.02169	0.596454	0.891615	1.37074		1.22769	1.68283	1.37074	5.98663	5.28541	3	9	1	1	473	51.236
Q99832	T-complex protein 1 subunit eta OS=Homo sapiens OX=9606 GN=CCT7 PE=1 SV=2	1	1.18813	0.938632	1.32602	0.534091	0.918627	0.453694	0.456389	0.73297	1.11073	0.286278	0.743169	1.36897		0.942717	0.688631	0.730475	4.91542	2.94659	1	1	1	1	543	59.329
Q02818	Nucleobindin-1 OS=Homo sapiens OX=9606 GN=NUCB1 PE=1 SV=4	1	0.808511	1.10161	0.585244	0.947314	2.63725	0.924037	0.769777	0.945504	0.896119	0.366288	0.78657	1.30876		0.838274	1.0971	1.30876	7.62124	3.03688	1	1	1	1	461	53.846
P00451	Coagulation factor VIII OS=Homo sapiens OX=9606 GN=F8 PE=1 SV=1	1	1.49608	1.08551	0.964108	1.05785	1.76667	2.06348	1.20994	1.56267	1.01712	0.159669	0.647078	1.30127		1.13445	1.47622	1.30127	12.1103	0.595491	1	2	1	1	2351	266.841
O00602	Ficolin-1 OS=Homo sapiens OX=9606 GN=FCN1 PE=1 SV=2	1	1.35386	1.10865	1.28714	1.36157	0.691176	0.956296	1.05882	1.32153	1.03653	0.0878864	0.640024	1.28433		1.27353	0.991591	0.778616	14.8601	6.44172	2	4	1	1	326	35.056
Q96RD9	Fc receptor-like protein 5 OS=Homo sapiens OX=9606 GN=FCRL5 PE=1 SV=3	1	0.818589	1.16398	0.784646	0.65186	0.746078	0.6077	0.728195	0.595368	0.646119	0.0899839	0.640024	1.2624		0.835526	0.661856	0.792143	9.564	1.74002	1	1	1	1	977	106.371
O75144	ICOS ligand OS=Homo sapiens OX=9606 GN=ICOSLG PE=1 SV=2	1	0.901456	0.870221	0.807577	0.738636	0.610784	0.775234	0.811359	0.486376	0.681507	0.0855118	0.640024	1.24897		0.827079	0.662209	0.80066	4.2723	3.31126	1	3	1	1	302	33.328
O75015	Low affinity immunoglobulin gamma Fc region receptor III-B OS=Homo sapiens OX=9606 GN=FCGR3B PE=1 SV=2	2	0.592385	0.642857	1.32104	0.536157	0.915686	0.48283	0.475659	0.589918	0.554795	0.38734	0.804002	1.23078		0.720662	0.585534	0.812495	27.0024	18.4549	5	18	1	1	233	26.199
P15259	Phosphoglycerate mutase 2 OS=Homo sapiens OX=9606 GN=PGAM2 PE=1 SV=3	1	3.20157	1.09859	6.15852	0.903926	2.48137	4	2.286	0.97139	0.745434	0.740282	0.922575	1.20178		2.10355	1.75036	0.832098	17.8106	13.834	3	6	1	1	253	28.748
P00739	Haptoglobin-related protein OS=Homo sapiens OX=9606 GN=HPR PE=2 SV=2	1	2.17245	1.49095	1.29113	1.16736	0.796078	0.805411	1.43915	3.06131	1.13813	0.610271	0.891615	1.17682		1.48644	1.26309	0.849747	194.197	32.7586	15	231	1	1	348	39.005
P98095	Fibulin-2 OS=Homo sapiens OX=9606 GN=FBLN2 PE=1 SV=2	1	0.976484	0.95171	0.738784	0.735537	1.0598	1.21644	1.06491	0.730245	0.934932	0.226594	0.688326	1.17099		0.842991	0.987133	1.17099	6.19702	1.01351	1	1	1	1	1184	126.489
Q9ULC0	Endomucin OS=Homo sapiens OX=9606 GN=EMCN PE=1 SV=2	1	0.369541	0.617706	0.803589	0.69938	0.516667	1.17274	0.713996	0.382834	1.00685	0.593874	0.891615	1.1678		0.598478	0.698902	1.1678	5.81163	5.36398	1	1	1	1	261	27.435
P50552	Vasodilator-stimulated phosphoprotein OS=Homo sapiens OX=9606 GN=VASP PE=1 SV=3	1	0.731243	0.465795	1.42971	1.70661	0.768627	0.716961	3.76775	0.574932	1.40411	0.758186	0.922575	1.16132		0.954794	1.10882	1.16132	4.87582	3.15789	1	1	1	1	380	39.805
P19256	Lymphocyte function-associated antigen 3 OS=Homo sapiens OX=9606 GN=CD58 PE=1 SV=1	1	0.908175	0.926559	1.15354	0.958678	0.735294	0.932362	1.02637	0.791553	0.823059	0.140068	0.647078	1.14798		0.982171	0.855563	0.871094	3.89449	4	1	1	1	1	250	28.129
P52799	Ephrin-B2 OS=Homo sapiens OX=9606 GN=EFNB2 PE=1 SV=1	1	0.829787	0.983903	0.939182	1.04959	1.41569	1.08012	0.88641	1.00409	1.07192	0.223802	0.688326	1.13862		0.947157	1.07845	1.13862	6.48838	3.6036	1	1	1	1	333	36.9
P07307	Asialoglycoprotein receptor 2 OS=Homo sapiens OX=9606 GN=ASGR2 PE=1 SV=2	1	1.85666	2.25855	0.904287	1.28719	1.49118	0.976067	1.05274	1.42507	1.75114	0.574097	0.891615	1.13666		1.48637	1.30767	0.87977	4.17862	3.53698	1	2	1	1	311	35.07
Q9UBR2	Cathepsin Z OS=Homo sapiens OX=9606 GN=CTSZ PE=1 SV=1	1	1.01008	1.14789	1.14357	1.18079	1.86373	1.18835	1.20892	1.04632	1.18607	0.30744	0.743169	1.13665		1.11859	1.27145	1.13665	5.76397	3.9604	1	2	1	1	303	33.846
P81605	Dermcidin OS=Homo sapiens OX=9606 GN=DCD PE=1 SV=2	1	0.62374	0.341046	0.73679	0.826446	0.915686	0.659729	0.61359	0.504087	0.783105	0.562599	0.891615	1.13493		0.599921	0.680869	1.13493	8.22839	10	1	3	1	1	110	11.277
P20908	Collagen alpha-1(V) chain OS=Homo sapiens OX=9606 GN=COL5A1 PE=1 SV=3	1	0.834267	1.03722	0.978066	0.862603	0.839216	0.840791	0.732252	1.02589	0.708904	0.219078	0.688326	1.12424		0.924356	0.822208	0.889493	4.07012	0.707291	1	1	1	1	1838	183.447
P02545	Prelamin-A/C OS=Homo sapiens OX=9606 GN=LMNA PE=1 SV=1	1	1.75924	1.48793	0.460618	1.33264	0.778431	0.527575	1.89554	1.1158	1.16324	0.755915	0.922575	1.12355		1.12588	1.00207	0.890038	3.86138	1.35542	1	2	1	1	664	74.095
P27348	14-3-3 protein theta OS=Homo sapiens OX=9606 GN=YWHAQ PE=1 SV=1	1	1.09183	1.18008	1.49053	1.86467	1.82549	1.20604	1.60243	1.52725	1.59817	0.422565	0.838378	1.11817		1.37563	1.53819	1.11817	12.1841	21.6327	5	9	1	1	245	27.747
P62258	14-3-3 protein epsilon OS=Homo sapiens OX=9606 GN=YWHAE PE=1 SV=1	1	0.900336	0.696177	1.75174	1.20145	0.739216	1.67534	1.27992	0.441417	1.21575	0.759995	0.922575	1.10694		1.0717	0.968167	0.90339	7.05277	14.1176	4	10	1	1	255	29.155
Q86YW5	Trem-like transcript 1 protein OS=Homo sapiens OX=9606 GN=TREML1 PE=1 SV=2	1	0.569989	0.707243	0.49651	1.15599	0.45	0.694069	0.504057	0.730245	0.872146	0.673339	0.904506	1.09862		0.693553	0.631292	0.910229	5.59843	5.14469	1	1	1	1	311	32.658
Q86UN3	Reticulon-4 receptor-like 2 OS=Homo sapiens OX=9606 GN=RTN4RL2 PE=1 SV=1	1	0.891377	0.979879	0.824526	0.872934	0.901961	1.04787	1.01014	0.912807	1.0274	0.0882099	0.640024	1.09848		0.890441	0.978135	1.09848	7.26881	3.33333	1	1	1	1	420	46.077
Q9UBP4	Dickkopf-related protein 3 OS=Homo sapiens OX=9606 GN=DKK3 PE=1 SV=2	1	1.1523	1.13581	1.0997	1.05269	1.09902	1.28928	1.3215	1.17439	1.19635	0.0680069	0.598201	1.09372		1.10946	1.21344	1.09372	8.18957	6.57143	1	1	1	1	350	38.365
P24043	Laminin subunit alpha-2 OS=Homo sapiens OX=9606 GN=LAMA2 PE=1 SV=4	1	0.62486	0.51006	0.754736	0.809917	1.00196	1.24142	0.402637	0.643052	0.619863	0.730398	0.922575	1.09052		0.66437	0.72451	1.09052	4.3165	0.320307	1	2	1	1	3122	343.684
P10646	Tissue factor pathway inhibitor OS=Homo sapiens OX=9606 GN=TFPI PE=1 SV=1	1	1.21948	1.33501	1.08076	1.04752	1.29804	1.08637	1.15314	1.64169	1.23858	0.390413	0.804002	1.09015		1.16517	1.2702	1.09015	5.2225	5.92105	1	1	1	1	304	34.992
Q09328	Alpha-1,6-mannosylglycoprotein 6-beta-N-acetylglucosaminyltransferase A OS=Homo sapiens OX=9606 GN=MGAT5 PE=1 SV=1	1	1.08959	1.15292	0.979063	0.539256	0.744118	0.746098	1.07302	0.655313	0.996575	0.659509	0.898539	1.08997		0.902436	0.827944	0.917455	9.8668	1.61943	1	2	1	1	741	84.488
P01780	Immunoglobulin heavy variable 3-7 OS=Homo sapiens OX=9606 GN=IGHV3-7 PE=1 SV=2	1	0.827548	1.2334	0.591226	0.829545	0.613725	0.738814	0.717039	1.01771	0.835616	0.621923	0.891615	1.08777		0.841149	0.77328	0.919314	7.43933	17.094	2	4	1	1	117	12.934
P58546	Myotrophin OS=Homo sapiens OX=9606 GN=MTPN PE=1 SV=2	1	1.3505	1.10362	1.27218	1.23657	1.01765	1.06868	1.24544	1.22207	1.16438	0.198757	0.684465	1.08525		1.23743	1.14023	0.921447	4.26737	14.4068	1	1	1	1	118	12.887
Q2TV78	Putative macrophage stimulating 1-like protein OS=Homo sapiens OX=9606 GN=MST1L PE=2 SV=2	1	1.33035	1.00905	1.06879	0.807851	0.917647	0.931322	1.12576	1.1376	0.737443	0.551354	0.891615	1.08302		1.03759	0.95805	0.92334	135.951	24.1958	16	71	1	1	715	79.642
Q9HBW9	Adhesion G protein-coupled receptor L4 OS=Homo sapiens OX=9606 GN=ADGRL4 PE=1 SV=3	1	0.68869	0.749497	0.792622	0.990702	0.716667	0.623309	0.689655	0.852861	0.827626	0.431113	0.844095	1.08262		0.797904	0.737009	0.923681	4.57659	1.5942	1	1	1	1	690	77.76
P02686	Myelin basic protein OS=Homo sapiens OX=9606 GN=MBP PE=1 SV=3	1	1.07951	0.863179	0.780658	0.83781	0.907843	0.858481	0.757606	1.24114	1.09247	0.519722	0.882489	1.08255		0.883554	0.956496	1.08255	4.23299	3.28947	1	1	1	1	304	33.097
P62736	Actin, aortic smooth muscle OS=Homo sapiens OX=9606 GN=ACTA2 PE=1 SV=1	2	1.00784	0.93159	1.30508	1.28719	0.942157	0.959417	2.20183	1.00545	1.30365	0.704176	0.91815	1.08097		1.12066	1.2114	1.08097	61.7967	25.4642	8	67	1	1	377	41.982
P14314	Glucosidase 2 subunit beta OS=Homo sapiens OX=9606 GN=PRKCSH PE=1 SV=2	1	1.08511	1.3169	1.06281	1.56818	1.94706	1.12591	1.13996	1.33515	1.2911	0.603925	0.891615	1.07803		1.24228	1.33922	1.07803	3.92959	1.51515	1	2	1	1	528	59.388
P09603	Macrophage colony-stimulating factor 1 OS=Homo sapiens OX=9606 GN=CSF1 PE=1 SV=2	1	1.15342	1.36318	1.00698	0.969008	1.9451	1.03746	0.933063	1.13488	1.11986	0.68529	0.905941	1.06983		1.11294	1.19066	1.06983	5.33461	2.16606	1	1	1	1	554	60.142
P13521	Secretogranin-2 OS=Homo sapiens OX=9606 GN=SCG2 PE=1 SV=2	1	0.673012	0.549296	0.497507	0.345041	0.314706	0.688866	0.825558	0.326975	0.391553	0.804779	0.933825	1.06809		0.501909	0.469914	0.936253	3.95117	2.10697	1	1	1	1	617	70.897
P61981	14-3-3 protein gamma OS=Homo sapiens OX=9606 GN=YWHAG PE=1 SV=2	1	2.03695	1.45473	1.66102	1.77583	1.91275	1.31842	1.8499	1.35831	1.72489	0.573891	0.891615	1.06576		1.71943	1.61333	0.938294	12.4181	17.8138	4	8	1	1	247	28.285
P00491	Purine nucleoside phosphorylase OS=Homo sapiens OX=9606 GN=PNP PE=1 SV=2	1	1.48152	1.24145	1.64407	1.20455	1.25098	1.47555	1.64199	1.3297	1.6758	0.541413	0.891615	1.06063		1.38148	1.46524	1.06063	11.8647	5.88235	1	2	1	1	289	32.097
Q9UQP3	Tenascin-N OS=Homo sapiens OX=9606 GN=TNN PE=1 SV=2	1	0.904815	0.716298	0.962114	0.839876	1.03235	1.47347	1.01116	0.523161	0.726027	0.800673	0.933825	1.0557		0.850695	0.89808	1.0557	4.12148	0.769823	1	1	1	1	1299	143.944
Q05315	Galectin-10 OS=Homo sapiens OX=9606 GN=CLC PE=1 SV=3	2	0.93505	0.948692	1.02393	1.01446	0.855882	0.960458	0.966531	1.00136	0.876712	0.236866	0.692803	1.05294		0.979753	0.930489	0.949718	8.12606	11.2676	1	4	1	1	142	16.442
P28070	Proteasome subunit beta type-4 OS=Homo sapiens OX=9606 GN=PSMB4 PE=1 SV=4	1	0.543113	0.757545	0.483549	0.688017	0.566667	0.711759	0.615619	0.682561	0.634703	0.629617	0.891615	1.05257		0.608254	0.640231	1.05257	4.02715	3.78788	1	1	1	1	264	29.185
P05019	Insulin-like growth factor I OS=Homo sapiens OX=9606 GN=IGF1 PE=1 SV=1	1	0.950728	1.16197	1.18943	0.984504	1.16569	1.10094	0.944219	1.26567	1.15753	0.519216	0.882489	1.05172		1.06648	1.12164	1.05172	8.96098	7.17949	1	2	1	1	195	21.827
P01137	Transforming growth factor beta-1 proprotein OS=Homo sapiens OX=9606 GN=TGFB1 PE=1 SV=2	1	0.546473	0.661972	0.589232	1.0155	0.509804	0.737773	0.467546	0.882834	1.11758	0.88863	0.956031	1.03281		0.682092	0.704468	1.03281	5.94923	4.87179	1	1	1	1	390	44.313
Q96EE4	Coiled-coil domain-containing protein 126 OS=Homo sapiens OX=9606 GN=CCDC126 PE=2 SV=2	1	1.14558	1.15292	0.695912	0.950413	0.97451	0.89282	1.20588	0.63624	1.10274	0.870706	0.949048	1.02786		0.966768	0.940567	0.972898	9.8668	8.57143	1	2	1	1	140	15.658
Q9NRA1	Platelet-derived growth factor C OS=Homo sapiens OX=9606 GN=PDGFC PE=1 SV=2	1	0.412094	0.56338	0.377866	0.392562	0.341176	0.429761	0.591278	0.474114	0.409817	0.850623	0.949048	1.02573		0.430786	0.44187	1.02573	4.10696	3.47826	1	1	1	1	345	39.005
Q9NZ08	Endoplasmic reticulum aminopeptidase 1 OS=Homo sapiens OX=9606 GN=ERAP1 PE=1 SV=3	1	0.843225	1.96278	0.798604	0.782025	1.01667	1.01041	1.25051	0.974114	0.781963	0.954424	0.972015	1.0127		1.0083	0.995661	0.987461	5.51018	1.59405	1	1	1	1	941	107.166
Q6WN34	Chordin-like protein 2 OS=Homo sapiens OX=9606 GN=CHRDL2 PE=1 SV=1	1	0.552072	1.20724	0.831505	0.919421	0.746078	0.898023	0.690669	0.912807	1.08447	0.943385	0.972015	1.0125		0.844875	0.855437	1.0125	4.75845	2.7972	1	1	1	1	429	47.463
Q6ZRP7	Sulfhydryl oxidase 2 OS=Homo sapiens OX=9606 GN=QSOX2 PE=1 SV=3	1	1.54983	0.960765	0.842473	0.866736	0.740196	1.21436	1.38742	1.26431	0.746575	0.954632	0.972015	1.01177		1.02114	1.03316	1.01177	3.82304	2.149	1	1	1	1	698	77.48
A9MPX1	Zinc transporter ZupT OS=Salmonella arizonae (strain ATCC BAA-731 / CDC346-86 / RSK2980) OX=41514 GN=zupT PE=3 SV=1	2	0.880179	2.01006	1.04287	2.32335	1.78529	0.936524	1.24949	2.30245	1.34018	0.975157	0.984157	1.00886		1.4389	1.45166	1.00886	4.86061	5.05837	1	4	1	1	257	26.501

## Sheet: TMT-set-2
Accession	Description	Counts1	R1.Abundance.Ratio.127N.126 (C7)	R1.Abundance.Ratio.127C.126 (C8)	R1.Abundance.Ratio.128N.126 (C9)	R1.Abundance.Ratio.128C.126 (C10)	R1.Abundance.Ratio.129N.126 (D6)	R1.Abundance.Ratio.129C.126 (D7)	R1.Abundance.Ratio.130N.126 (D8)	R1.Abundance.Ratio.130C.126 (D9)	R1.Abundance.Ratio.131.126 (D10)	Anova	Anova.adj	MaxFC	Clusters	Means.Control	Means.Disease	FC from av (case/Control)	Sum PEP Score	Coverage	# Peptides	# PSMs	# Unique Peptides	# Protein Groups	# AAs	MW [kDa]
P04114	Apolipoprotein B-100 OS=Homo sapiens OX=9606 GN=APOB PE=1 SV=2	483	0.648649	0.95784	0.724722	0.923414	0.601187	0.935961	0.62449	1.55127	0.772727	0.833004	0.9463	1.04757		0.803004	0.841204	1.04757	3836.69	57.6156	249	5195	249	1	4563	515.283
P02751	Fibronectin OS=Homo sapiens OX=9606 GN=FN1 PE=1 SV=4	195	0.85273	1.2828	0.871795	1.25383	1.04911	1.00602	2.6051	0.658214	0.776956	0.937151	0.975606	1.02376		1.0457	1.07054	1.02376	1970.69	57.2087	94	2026	94	1	2386	262.46
P01031	Complement C5 OS=Homo sapiens OX=9606 GN=C5 PE=1 SV=4	155	1.28296	0.853624	0.935656	1.01204	1.26929	0.885605	1.01429	1.00221	1.02114	0.835605	0.9463	1.02201		1.00913	1.03134	1.02201	1268.69	55.5489	75	1695	75	1	1676	188.186
P04275	von Willebrand factor OS=Homo sapiens OX=9606 GN=VWF PE=1 SV=4	69	0.707115	0.993842	0.907596	0.874179	0.982191	0.74439	1.52551	0.665932	0.734672	0.895036	0.963584	1.02521		0.864122	0.885905	1.02521	412.451	33.8429	71	182	71	1	2813	309.058
P08603	Complement factor H OS=Homo sapiens OX=9606 GN=CFH PE=1 SV=4	204	1.32708	0.898153	1.06338	1.12363	1.18618	0.905309	0.958163	1.03749	1.04017	0.466373	0.777465	1.06978		1.09242	1.02116	0.934771	2118.9	65.5565	76	5860	65	1	1231	139.005
P01023	Alpha-2-macroglobulin OS=Homo sapiens OX=9606 GN=A2M PE=1 SV=3	139	0.538334	1.46471	1.14659	1.22538	0.652995	1.05857	0.756122	0.816979	0.645877	0.237984	0.682188	1.32741		1.02594	0.772887	0.753348	1233.58	60.8548	69	1403	61	1	1474	163.188
P00747	Plasminogen OS=Homo sapiens OX=9606 GN=PLG PE=1 SV=2	148	0.980695	0.87352	0.890179	0.911379	0.956287	0.835249	0.909184	0.874311	0.848837	0.388828	0.741746	1.0332		0.913052	0.883709	0.967862	1356.32	73.8272	61	2044	61	1	810	90.51
Q9Y6R7	IgGFc-binding protein OS=Homo sapiens OX=9606 GN=FCGBP PE=1 SV=3	67	1.39989	1.14922	0.941461	0.984683	1.19482	1.0717	0.85	1.35061	0.927061	0.76666	0.940371	1.03875		1.10509	1.06386	0.962693	443.071	25.3654	59	170	59	1	5405	571.639
P00450	Ceruloplasmin OS=Homo sapiens OX=9606 GN=CP PE=1 SV=1	133	1.29068	0.92468	0.900822	1.11707	1.03292	0.896552	0.839796	1.0452	0.924947	0.282324	0.690228	1.1083		1.04684	0.944554	0.902287	1501.26	63.9437	58	4457	58	1	1065	122.128
P01024	Complement C3 OS=Homo sapiens OX=9606 GN=C3 PE=1 SV=2	70	1.14727	1.40976	1.36526	1.26805	1.33405	1.14833	1.32755	1.36273	1.41649	0.785828	0.940371	1.01623		1.29357	1.31457	1.01623	490.453	44.4378	58	272	58	1	1663	187.03
P12259	Coagulation factor V OS=Homo sapiens OX=9606 GN=F5 PE=1 SV=4	71	1.24655	1.14259	1.11272	1.35011	1.23368	1.10126	1.17143	1.17641	1.26956	0.730765	0.93347	1.01715		1.20945	1.18906	0.983137	466.862	30.6205	57	301	57	1	2224	251.546
P07996	Thrombospondin-1 OS=Homo sapiens OX=9606 GN=THBS1 PE=1 SV=2	71	0.500827	1.04121	0.959845	0.412473	0.861306	1.14724	0.580612	1.6086	0.572939	0.408595	0.764354	1.306		0.674071	0.88034	1.306	501.202	50.9402	50	275	50	1	1170	129.3
P13671	Complement component C6 OS=Homo sapiens OX=9606 GN=C6 PE=1 SV=3	111	0.876999	0.692563	0.802129	0.911379	0.890448	0.70936	0.741837	0.789416	0.751586	0.469627	0.777599	1.05448		0.816301	0.774129	0.948338	1152.22	64.8822	50	1100	50	1	934	104.718
Q14624	Inter-alpha-trypsin inhibitor heavy chain H4 OS=Homo sapiens OX=9606 GN=ITIH4 PE=1 SV=4	102	0.98952	0.788252	0.970489	0.942013	1.03616	0.851669	0.840816	0.936053	0.87315	0.813874	0.9463	1.01561		0.918934	0.90481	0.98463	1074.31	53.871	46	2081	46	1	930	103.293
P02768	Serum albumin OS=Homo sapiens OX=9606 GN=ALB PE=1 SV=2	97	2.31329	1.14353	1.11079	2.59628	1.48084	6.25725	0.903061	0.767365	2.49894	0.923742	0.975606	1.04823		1.66194	1.7421	1.04823	747.538	76.1905	46	1296	46	1	609	69.321
P10643	Complement component C7 OS=Homo sapiens OX=9606 GN=C7 PE=1 SV=2	79	0.910094	0.812885	0.887276	0.78337	0.556935	0.489327	0.614286	0.716648	0.734672	0.0104701	0.367948	1.37642	3	0.846809	0.615226	0.726523	705.903	59.4306	44	835	44	1	843	93.457
P00751	Complement factor B OS=Homo sapiens OX=9606 GN=CFB PE=1 SV=2	94	1.43078	0.753198	1.04112	1.23085	1.1279	0.793651	0.90102	0.865491	1.07717	0.36629	0.718459	1.14765		1.08404	0.944574	0.871342	865.193	56.1518	44	1733	44	1	764	85.479
P43652	Afamin OS=Homo sapiens OX=9606 GN=AFM PE=1 SV=1	98	1.13183	1.06679	0.998549	0.978118	1.01457	0.969896	0.967347	0.840132	0.954545	0.0788543	0.534131	1.09991		1.04209	0.947429	0.909163	765.214	58.7646	42	1305	42	1	599	69.024
P06727	Apolipoprotein A-IV OS=Homo sapiens OX=9606 GN=APOA4 PE=1 SV=3	100	0.761169	0.6973	0.636672	0.738512	0.634647	0.783799	0.589796	0.910695	0.803383	0.697835	0.908294	1.04005		0.706795	0.7351	1.04005	779.069	80.8081	42	1920	42	1	396	45.371
P06396	Gelsolin OS=Homo sapiens OX=9606 GN=GSN PE=1 SV=1	101	0.900165	1.0109	1.0537	0.978118	0.985429	1.00493	0.969388	0.942668	0.858351	0.447911	0.773235	1.03509		0.984089	0.950728	0.966099	1071.23	63.6829	41	1786	41	1	782	85.644
P02790	Hemopexin OS=Homo sapiens OX=9606 GN=HPX PE=1 SV=2	77	1.17705	0.972999	1.11369	1.17177	1.22504	0.93815	0.976531	0.876516	1.04968	0.253845	0.682188	1.09861		1.10568	1.00643	0.91024	773.426	80.303	39	3922	39	1	462	51.643
P02774	Vitamin D-binding protein OS=Homo sapiens OX=9606 GN=GC PE=1 SV=2	103	0.952013	0.749408	0.900822	0.964989	0.874258	0.77723	0.896939	0.814774	0.818182	0.337752	0.704127	1.06258		0.887423	0.835156	0.941103	1194.25	86.2869	39	5721	39	1	474	52.883
P02787	Serotransferrin OS=Homo sapiens OX=9606 GN=TF PE=1 SV=3	59	2.45008	1.13501	0.914369	2.71772	1.25094	5.5052	0.968367	1.10805	2.43763	0.834595	0.9463	1.09961		1.62135	1.78285	1.09961	454.861	58.8825	39	346	39	1	698	77.014
P01008	Antithrombin-III OS=Homo sapiens OX=9606 GN=SERPINC1 PE=1 SV=1	95	0.888031	0.753198	0.872762	0.827133	0.840799	0.724685	0.735714	0.727674	0.789641	0.0949532	0.534131	1.09337		0.833589	0.762401	0.9146	858.364	66.8103	38	3454	38	1	464	52.569
P06681	Complement C2 OS=Homo sapiens OX=9606 GN=C2 PE=1 SV=2	74	1.29068	0.958787	0.9821	1.04048	1.00702	0.831965	0.640816	0.929438	1.07611	0.167958	0.648359	1.20086		1.06043	0.88306	0.832737	576.157	53.5904	38	555	38	1	752	83.214
P19823	Inter-alpha-trypsin inhibitor heavy chain H2 OS=Homo sapiens OX=9606 GN=ITIH2 PE=1 SV=2	91	0.874793	1.01942	0.913401	0.969365	1.04695	0.873563	0.715306	0.919515	0.961945	0.53951	0.81174	1.05164		0.942654	0.896364	0.950894	805.926	46.6173	37	2714	37	1	946	106.397
P08519	Apolipoprotein(a) OS=Homo sapiens OX=9606 GN=LPA PE=1 SV=1	50	0.511859	0.2018	0.158684	0.175055	0.304371	0.842912	0.171429	0.218302	0.162791	0.692664	0.903954	1.18672		0.231443	0.274657	1.18672	417.178	46.35	37	279	37	1	4548	500.995
P03952	Plasma kallikrein OS=Homo sapiens OX=9606 GN=KLKB1 PE=1 SV=1	74	1.38886	0.953103	1.05564	1.11379	0.974636	1.25561	0.944898	1.07387	1.26321	0.840514	0.9463	1.02077		1.11694	1.09421	0.979656	461.912	56.2696	36	569	36	1	638	71.323
P00734	Prothrombin OS=Homo sapiens OX=9606 GN=F2 PE=1 SV=2	80	0.806398	0.828044	0.862119	0.991247	0.915273	0.83087	0.805102	0.925028	0.862579	0.954081	0.984084	1.00302		0.869137	0.866518	0.996987	989.42	65.9164	36	1821	36	1	622	69.992
P01042	Kininogen-1 OS=Homo sapiens OX=9606 GN=KNG1 PE=1 SV=2	74	1.11969	0.81478	1.0895	1	1.06854	1.06623	0.964286	1.05843	1.13848	0.437518	0.766046	1.05932		0.998485	1.05771	1.05932	607.084	49.8447	34	1564	34	1	644	71.912
P02671	Fibrinogen alpha chain OS=Homo sapiens OX=9606 GN=FGA PE=1 SV=2	66	0.870381	0.593084	0.650218	0.780088	0.85483	0.724685	1.12959	0.797133	0.877378	0.133882	0.587875	1.21179		0.715331	0.86683	1.21179	555.572	39.03	33	598	33	1	866	94.914
P19827	Inter-alpha-trypsin inhibitor heavy chain H1 OS=Homo sapiens OX=9606 GN=ITIH1 PE=1 SV=3	78	1.00717	1.01279	0.931785	1.0733	1.11711	0.92173	0.757143	1.0441	1.037	0.648668	0.874983	1.03965		1.005	0.966673	0.961865	785.17	45.6641	33	3247	33	1	911	101.326
P02748	Complement component C9 OS=Homo sapiens OX=9606 GN=C9 PE=1 SV=2	66	1.00386	0.708669	0.931785	0.922319	1.03832	0.729064	0.80102	1.05513	0.983087	0.786663	0.940371	1.03074		0.884257	0.911438	1.03074	623.967	53.6673	33	847	33	1	559	63.133
O75882	Attractin OS=Homo sapiens OX=9606 GN=ATRN PE=1 SV=2	51	1.17264	1.18427	1.02274	1.19912	1.17755	0.90312	0.821429	1.07277	1.21036	0.277312	0.682188	1.11396		1.14238	1.02552	0.8977	316.3	24.7726	32	245	32	1	1429	158.432
P07358	Complement component C8 beta chain OS=Homo sapiens OX=9606 GN=C8B PE=1 SV=3	65	0.878103	0.662245	0.839865	0.90919	0.804101	0.717022	0.739796	1.03087	0.901691	0.860748	0.950082	1.01809		0.816314	0.831081	1.01809	605.887	60.5753	32	508	32	1	591	67.003
P20742	Pregnancy zone protein OS=Homo sapiens OX=9606 GN=PZP PE=1 SV=4	42	2.29564	1.67693	1.28882	0.61488	3.23475	1.31582	0.495918	1.24476	2.12579	0.884609	0.95698	1.06736		1.3216	1.41062	1.06736	411.163	34.0081	39	398	31	1	1482	163.76
P05160	Coagulation factor XIII B chain OS=Homo sapiens OX=9606 GN=F13B PE=1 SV=3	55	1.08218	0.992894	0.819545	1.07002	0.916352	0.949097	0.905102	0.962514	0.865751	0.287178	0.690228	1.07193		0.985241	0.919124	0.932892	503.947	56.5809	30	344	30	1	661	75.461
P00488	Coagulation factor XIII A chain OS=Homo sapiens OX=9606 GN=F13A1 PE=1 SV=4	41	0.781026	0.927523	0.720851	0.919037	0.740421	0.871374	0.756122	0.884234	0.724101	0.52043	0.802669	1.05042		0.832324	0.792371	0.951998	314.855	43.8525	29	280	29	1	732	83.215
P02679	Fibrinogen gamma chain OS=Homo sapiens OX=9606 GN=FGG PE=1 SV=3	61	0.910094	0.613927	0.656991	0.815098	0.820291	0.679803	1.03367	0.762955	0.790698	0.446794	0.773235	1.0946		0.739593	0.809559	1.0946	585.754	76.1589	28	645	28	1	453	51.479
P05156	Complement factor I OS=Homo sapiens OX=9606 GN=CFI PE=1 SV=2	56	1.32377	0.818569	0.96178	1.07112	1.11711	0.842912	0.972449	0.911797	0.961945	0.510315	0.792034	1.07396		1.02789	0.957103	0.931136	518.203	57.1184	28	654	28	1	583	65.707
P07357	Complement component C8 alpha chain OS=Homo sapiens OX=9606 GN=C8A PE=1 SV=2	58	0.920022	0.581715	0.769231	0.847921	0.825688	0.650246	0.752041	1.00772	0.917548	0.608375	0.854732	1.06829		0.768653	0.821146	1.06829	640.879	53.0822	28	759	28	1	584	65.121
P00736	Complement C1r subcomponent OS=Homo sapiens OX=9606 GN=C1R PE=1 SV=2	59	0.870381	0.846045	0.970489	0.83698	0.876417	0.76081	0.887755	0.925028	0.884778	0.742599	0.939465	1.0166		0.879432	0.865075	0.983675	573.727	49.078	31	811	28	1	705	80.067
P03951	Coagulation factor XI OS=Homo sapiens OX=9606 GN=F11 PE=1 SV=1	35	1.35356	0.804358	1.0508	1.07768	0.940097	1.06951	0.964286	1	1.14588	0.76807	0.940371	1.03179		1.05374	1.02127	0.969185	209.51	50.72	28	128	28	1	625	70.064
P04003	C4b-binding protein alpha chain OS=Homo sapiens OX=9606 GN=C4BPA PE=1 SV=2	57	1.26531	0.734249	0.790518	0.996718	1.06638	1.01368	0.820408	0.818082	1.05708	0.851125	0.950082	1.02522		0.924977	0.948309	1.02522	431.16	57.2864	28	841	28	1	597	66.989
Q06033	Inter-alpha-trypsin inhibitor heavy chain H3 OS=Homo sapiens OX=9606 GN=ITIH3 PE=1 SV=2	57	0.888031	0.797726	0.942429	0.839168	1.11063	0.819923	0.683673	1.00992	0.90592	0.757399	0.940371	1.03281		0.865157	0.89354	1.03281	500.632	42.2472	27	349	27	1	890	99.787
P09871	Complement C1s subcomponent OS=Homo sapiens OX=9606 GN=C1S PE=1 SV=1	71	0.928847	0.92468	0.996613	0.884026	0.991905	0.829776	0.938776	1.01323	0.966173	0.768825	0.940371	1.01396		0.932678	0.945695	1.01396	715.835	49.1279	28	890	27	1	688	76.635
Q92954	Proteoglycan 4 OS=Homo sapiens OX=9606 GN=PRG4 PE=1 SV=3	32	1.45284	1.10848	0.832124	1.03173	1.21964	1.16913	1.04694	1.15325	1.01586	0.7844	0.940371	1.03129		1.08436	1.11829	1.03129	180.853	21.3675	27	109	27	1	1404	150.968
P02675	Fibrinogen beta chain OS=Homo sapiens OX=9606 GN=FGB PE=1 SV=2	71	0.953116	0.653719	0.697629	0.862144	0.892607	0.706076	1.08878	0.812569	0.837209	0.432033	0.766046	1.09747		0.782412	0.858675	1.09747	578.632	73.3198	26	685	26	1	491	55.892
P01011	Alpha-1-antichymotrypsin OS=Homo sapiens OX=9606 GN=SERPINA3 PE=1 SV=2	57	0.849421	0.696352	0.918239	0.971554	0.827847	0.773946	0.75102	0.854465	0.968288	0.773123	0.940371	1.02469		0.852302	0.831768	0.975907	518.408	57.2104	26	3187	26	1	423	47.621
P07225	Vitamin K-dependent protein S OS=Homo sapiens OX=9606 GN=PROS1 PE=1 SV=1	46	1.04247	0.816675	0.911466	1.02626	1.02752	0.990695	0.834694	0.895259	1.03171	0.90578	0.968088	1.0085		0.944664	0.952694	1.0085	329.258	42.4556	26	419	26	1	676	75.074
P22105	Tenascin-X OS=Homo sapiens OX=9606 GN=TNXB PE=1 SV=5	25	1.04909	1.76504	1.21626	1.51641	0.87102	0.932677	0.972449	1.13671	0.947146	0.0198061	0.408249	1.40415	3	1.35942	0.968142	0.712175	176.95	8.43544	25	72	25	1	4244	458.1
O00533	Neural cell adhesion molecule L1-like protein OS=Homo sapiens OX=9606 GN=CHL1 PE=1 SV=4	21	0.633205	0.764567	0.656991	0.715536	0.635726	0.579091	0.478571	0.622933	0.651163	0.0691344	0.530223	1.17076		0.690697	0.589955	0.854144	154.871	26.6556	24	69	24	1	1208	134.987
P80108	Phosphatidylinositol-glycan-specific phospholipase D OS=Homo sapiens OX=9606 GN=GPLD1 PE=1 SV=3	38	1.10645	0.853624	1.03532	1.23414	0.659471	1.03667	1.19592	0.875413	0.95666	0.382111	0.737249	1.1306		1.04812	0.927047	0.88449	218.322	39.6429	24	173	24	1	840	92.278
P00748	Coagulation factor XII OS=Homo sapiens OX=9606 GN=F12 PE=1 SV=3	30	0.905681	1.06585	0.741171	0.960613	1.21641	1.0728	1.07653	1.172	0.915433	0.0834573	0.534131	1.19221		0.910509	1.08551	1.19221	220.231	40.9756	23	191	23	1	615	67.748
P49747	Cartilage oligomeric matrix protein OS=Homo sapiens OX=9606 GN=COMP PE=1 SV=2	30	0.982901	0.918996	0.928882	1.08972	0.912035	1.01478	0.887755	0.866593	0.953488	0.276689	0.682188	1.05661		0.977855	0.925468	0.946427	276.127	58.7847	25	100	23	1	757	82.808
Q16610	Extracellular matrix protein 1 OS=Homo sapiens OX=9606 GN=ECM1 PE=1 SV=2	43	1.07446	1.26291	1.19497	1.28337	1.04695	0.91954	1.5602	1.13671	1.09408	0.597726	0.849101	1.05997		1.20107	1.13312	0.943426	321.736	59.4444	23	191	23	1	540	60.635
P02649	Apolipoprotein E OS=Homo sapiens OX=9606 GN=APOE PE=1 SV=1	37	0.876999	0.786357	0.951137	1.407	0.7415	0.966612	1.01939	1.14223	0.928118	0.82776	0.9463	1.03152		0.980143	0.950193	0.969443	319.837	66.5615	23	370	23	1	317	36.132
P05546	Heparin cofactor 2 OS=Homo sapiens OX=9606 GN=SERPIND1 PE=1 SV=3	51	1.29619	1.28944	1.11079	1.31729	1.63087	1.36398	1.36633	1.54024	1.42918	0.021133	0.408249	1.16949		1.25053	1.46249	1.16949	411.835	52.7054	22	719	22	1	499	57.034
Q12860	Contactin-1 OS=Homo sapiens OX=9606 GN=CNTN1 PE=1 SV=1	22	0.890237	0.976788	0.885341	0.882932	0.811657	0.756431	0.789796	0.711136	0.876321	0.0156314	0.403383	1.15354		0.908	0.787145	0.866899	109.813	26.6208	21	38	21	1	1018	113.249
P35858	Insulin-like growth factor-binding protein complex acid labile subunit OS=Homo sapiens OX=9606 GN=IGFALS PE=1 SV=1	27	1.33701	1.05542	1.06144	1.47593	1.02213	1.10454	1.03878	1.02095	0.9926	0.0699298	0.530223	1.17797		1.21936	1.03514	0.848919	318.65	40.9917	21	277	21	1	605	65.994
P04196	Histidine-rich glycoprotein OS=Homo sapiens OX=9606 GN=HRG PE=1 SV=1	40	1.04688	0.878257	0.703435	0.736324	1.24015	1.04324	0.780612	1.37927	1.22622	0.0716148	0.530275	1.33983		0.830717	1.11302	1.33983	308.517	38.4762	21	670	21	1	525	59.541
P04217	Alpha-1B-glycoprotein OS=Homo sapiens OX=9606 GN=A1BG PE=1 SV=4	41	1.09873	0.828044	0.947267	0.946389	0.656233	0.893268	0.741837	0.807056	1.03383	0.179152	0.667747	1.16394		0.950324	0.816469	0.859148	655.29	61.2121	21	1481	21	1	495	54.22
P10909	Clusterin OS=Homo sapiens OX=9606 GN=CLU PE=1 SV=1	41	0.965251	0.970156	0.918239	0.851204	0.9347	1.05747	0.971429	0.942668	0.95666	0.221032	0.682188	1.05045		0.924949	0.971614	1.05045	371.975	44.7661	21	910	21	1	449	52.461
P48740	Mannan-binding lectin serine protease 1 OS=Homo sapiens OX=9606 GN=MASP1 PE=1 SV=3	26	0.956426	0.997631	0.940493	1.01532	0.85483	0.781609	1.00306	0.998897	0.94186	0.264042	0.682188	1.07141		0.977	0.911887	0.933353	209.754	41.2017	22	151	21	1	699	79.195
P23142	Fibulin-1 OS=Homo sapiens OX=9606 GN=FBLN1 PE=1 SV=4	32	0.997242	1.2127	1.01016	1.32166	0.978953	1.01478	1.16735	1.15766	1.04545	0.499124	0.789155	1.05335		1.12724	1.07015	0.949354	307.662	34.9929	21	212	21	1	703	77.162
P02647	Apolipoprotein A-I OS=Homo sapiens OX=9606 GN=APOA1 PE=1 SV=1	31	1.41754	1.44671	1.08079	0.919037	0.864544	3.38697	1.10816	1	2.11839	0.523036	0.804168	1.23082		1.19467	1.47042	1.23082	210.613	64.794	20	213	20	1	267	30.759
P19320	Vascular cell adhesion protein 1 OS=Homo sapiens OX=9606 GN=VCAM1 PE=1 SV=1	22	1.1925	1.39365	1.4001	1.09519	1.39342	1.05419	1.21837	1.22051	1.28858	0.727674	0.932333	1.02726		1.26347	1.22995	0.973467	130.732	36.8065	20	57	20	1	739	81.224
P08697	Alpha-2-antiplasmin OS=Homo sapiens OX=9606 GN=SERPINF2 PE=1 SV=3	52	0.859349	0.817622	0.708273	0.858862	0.948732	0.740011	0.722449	0.872106	0.799154	0.950448	0.984066	1.00454		0.808559	0.812228	1.00454	427.235	54.1752	20	522	20	1	491	54.531
P26927	Hepatocyte growth factor-like protein OS=Homo sapiens OX=9606 GN=MST1 PE=1 SV=2	39	0.913403	0.772146	0.852443	1.04595	0.628171	0.604269	0.77449	0.950386	0.676533	0.0861609	0.534131	1.2426		0.890502	0.716642	0.804763	242.924	49.2264	32	145	19	1	711	80.268
Q04756	Hepatocyte growth factor activator OS=Homo sapiens OX=9606 GN=HGFAC PE=1 SV=1	27	0.730281	0.90289	0.767296	0.762582	0.804101	0.673235	0.555102	0.966924	0.650106	0.437162	0.766046	1.09989		0.788122	0.716548	0.909184	188.27	37.7099	19	117	19	1	655	70.636
Q86VB7	Scavenger receptor cysteine-rich type 1 protein M130 OS=Homo sapiens OX=9606 GN=CD163 PE=1 SV=2	16	1.43519	1.05921	1.08563	1.68709	1.52078	0.908593	1.38061	1.25358	1.1723	0.732357	0.93347	1.05109		1.29175	1.22897	0.951397	84.0842	21.3668	19	29	19	1	1156	125.369
Q96PD5	N-acetylmuramoyl-L-alanine amidase OS=Homo sapiens OX=9606 GN=PGLYRP2 PE=1 SV=1	28	0.682846	1.0109	1.01403	0.835886	0.964922	0.783799	0.95102	0.914002	0.913319	0.740211	0.939465	1.03249		0.874595	0.903007	1.03249	372.301	53.9931	19	257	19	1	576	62.178
Q14515	SPARC-like protein 1 OS=Homo sapiens OX=9606 GN=SPARCL1 PE=1 SV=2	15	1.15499	1.10943	1.24238	1.24836	1.37723	1.12644	1.13673	1.16869	1.05497	0.780166	0.940371	1.0165		1.18732	1.16805	0.983771	112.469	40.6627	19	45	19	1	664	75.161
P05543	Thyroxine-binding globulin OS=Homo sapiens OX=9606 GN=SERPINA7 PE=1 SV=2	40	0.948704	1.00805	1.06434	1.13895	0.9034	0.840722	0.787755	0.9129	0.859408	0.00443344	0.260127	1.20709	3	1.03765	0.859625	0.828436	258.378	49.8795	18	334	18	1	415	46.295
P12111	Collagen alpha-3(VI) chain OS=Homo sapiens OX=9606 GN=COL6A3 PE=1 SV=5	16	1.11197	1.32354	1.25399	1.43654	1.10955	1.26437	1.14592	1.25579	1.09091	0.187652	0.682188	1.08964		1.27603	1.17105	0.91773	74.7729	6.8933	18	28	18	1	3177	343.457
P01019	Angiotensinogen OS=Homo sapiens OX=9606 GN=AGT PE=1 SV=1	33	0.871484	0.894363	0.716014	0.791028	0.846195	1.09031	0.843878	0.801544	0.917548	0.259348	0.682188	1.09736		0.81512	0.894481	1.09736	332.897	36.2887	18	809	18	1	485	53.121
P04004	Vitronectin OS=Homo sapiens OX=9606 GN=VTN PE=1 SV=1	40	0.944291	0.894363	0.983067	0.97046	1.00054	0.574713	0.865306	0.960309	0.878436	0.327285	0.702102	1.12707		0.947426	0.840611	0.887258	412.054	43.9331	18	712	18	1	478	54.271
P25311	Zinc-alpha-2-glycoprotein OS=Homo sapiens OX=9606 GN=AZGP1 PE=1 SV=2	36	0.811914	0.677404	0.741171	0.754923	0.924987	0.778325	0.831633	0.76516	0.672304	0.412096	0.765098	1.06088		0.744809	0.790149	1.06088	290.311	61.0738	18	304	18	1	298	34.237
Q15582	Transforming growth factor-beta-induced protein ig-h3 OS=Homo sapiens OX=9606 GN=TGFBI PE=1 SV=1	20	1.15279	1.14922	1.29366	1.45952	1.16676	1.12206	1.64592	1.15436	1.25159	0.982914	0.99525	1.00209		1.25761	1.25499	0.997919	117.403	33.2357	18	51	18	1	683	74.634
P98160	Basement membrane-specific heparan sulfate proteoglycan core protein OS=Homo sapiens OX=9606 GN=HSPG2 PE=1 SV=4	18	0.987314	0.996684	0.976294	1.06893	0.915273	0.915161	1.08878	0.916207	0.912262	0.203056	0.682188	1.06283		1.00667	0.947153	0.940881	80.459	4.71419	17	36	17	1	4391	468.532
Q07954	Prolow-density lipoprotein receptor-related protein 1 OS=Homo sapiens OX=9606 GN=LRP1 PE=1 SV=2	14	1.09432	0.949313	0.968553	1.08534	1.00594	0.968801	0.968367	0.941566	0.988372	0.213043	0.682188	1.04915		1.02226	0.974369	0.953153	58.5691	4.73151	17	23	17	1	4544	504.276
P01009	Alpha-1-antitrypsin OS=Homo sapiens OX=9606 GN=SERPINA1 PE=1 SV=3	26	2.42361	1.43155	1.42525	1.53282	1.46789	6.5988	1.14388	0.988975	4.07082	0.582681	0.836957	1.28815		1.65926	2.13738	1.28815	177.933	52.1531	17	132	17	1	418	46.707
P29622	Kallistatin OS=Homo sapiens OX=9606 GN=SERPINA4 PE=1 SV=3	26	1.07777	1.00332	0.938558	1.00766	1.15704	0.95457	0.972449	0.984564	1.03594	0.793681	0.940371	1.01271		1.00562	1.01841	1.01271	185.757	49.1803	17	328	17	1	427	48.511
P36955	Pigment epithelium-derived factor OS=Homo sapiens OX=9606 GN=SERPINF1 PE=1 SV=4	30	1.22339	0.679299	0.815675	1.02954	0.923907	1.0301	0.878571	0.845645	0.806554	0.860708	0.950082	1.02264		0.914	0.893761	0.977857	237.271	52.1531	17	374	17	1	418	46.283
P04278	Sex hormone-binding globulin OS=Homo sapiens OX=9606 GN=SHBG PE=1 SV=2	24	0.515168	1.65893	1.21239	0.766958	0.77496	1.07061	0.873469	1.45755	0.892178	0.864564	0.951148	1.04664		0.944164	0.988204	1.04664	208.216	61.9403	17	117	17	1	402	43.752
P02749	Beta-2-glycoprotein 1 OS=Homo sapiens OX=9606 GN=APOH PE=1 SV=3	45	1.00717	0.842255	0.848573	0.878556	1.10847	0.836344	0.788776	0.879824	0.874207	0.994418	0.996443	1.00054		0.891767	0.891281	0.999455	505.64	67.8261	17	1592	17	1	345	38.273
P05155	Plasma protease C1 inhibitor OS=Homo sapiens OX=9606 GN=SERPING1 PE=1 SV=2	35	1.45946	0.598768	0.776004	0.959519	1.06314	0.866995	0.730612	0.654906	0.770613	0.586474	0.838794	1.1145		0.898136	0.805864	0.897263	270.897	34.4	16	573	16	1	500	55.119
Q96KN2	Beta-Ala-His dipeptidase OS=Homo sapiens OX=9606 GN=CNDP1 PE=1 SV=4	27	1.20905	0.871625	0.771166	0.852298	0.898003	0.842912	1.04592	1.04851	0.497886	0.646773	0.874983	1.08862		0.912279	0.838016	0.918596	182.379	42.6036	16	199	16	1	507	56.67
P02750	Leucine-rich alpha-2-glycoprotein OS=Homo sapiens OX=9606 GN=LRG1 PE=1 SV=2	33	0.949807	0.803411	0.980164	1.10175	1.35132	0.823207	0.864286	0.872106	1.13953	0.75922	0.940371	1.04005		0.952772	0.990933	1.04005	302.806	59.6542	16	502	16	1	347	38.154
Q12805	EGF-containing fibulin-like extracellular matrix protein 1 OS=Homo sapiens OX=9606 GN=EFEMP1 PE=1 SV=2	19	0.98952	1.23828	1.17949	1.25055	1.16028	1.13191	1.25204	1.26351	1.09831	0.774235	0.940371	1.01719		1.15947	1.17939	1.01719	133.203	48.073	16	76	16	1	493	54.604
P15144	Aminopeptidase N OS=Homo sapiens OX=9606 GN=ANPEP PE=1 SV=4	15	1.15168	1.11511	1.18433	1.22429	1.09552	0.91954	1.05306	1.01323	1.02008	0.00794381	0.325696	1.14684		1.16816	1.01859	0.87196	95.8929	20.4757	15	36	15	1	967	109.471
P15169	Carboxypeptidase N catalytic chain OS=Homo sapiens OX=9606 GN=CPN1 PE=1 SV=1	31	1.04799	0.900995	0.903725	0.871991	0.778198	0.95676	0.721429	0.945976	0.718816	0.157284	0.630446	1.13603		0.928767	0.817555	0.880258	185.79	45.6332	15	192	15	1	458	52.253
Q13822	Ectonucleotide pyrophosphatase/phosphodiesterase family member 2 OS=Homo sapiens OX=9606 GN=ENPP2 PE=1 SV=3	14	0.848318	0.999526	1.07305	0.942013	0.75769	0.812261	0.906122	0.959206	0.983087	0.247159	0.682188	1.09416		0.962183	0.879378	0.91394	80.2065	24.6813	15	37	15	1	863	98.93
P00740	Coagulation factor IX OS=Homo sapiens OX=9606 GN=F9 PE=1 SV=2	27	0.997242	0.861203	0.925012	1.02954	1.11495	0.930487	0.97551	1.00772	1.04017	0.247897	0.682188	1.06403		0.950986	1.01188	1.06403	223.554	45.7701	15	110	15	1	461	51.745
P02765	Alpha-2-HS-glycoprotein OS=Homo sapiens OX=9606 GN=AHSG PE=1 SV=2	39	0.904578	1.24586	1.06241	0.777899	0.74258	0.992885	0.963265	1.01654	0.830867	0.476682	0.777599	1.08811		0.982386	0.902835	0.919023	595.932	60.218	15	2294	15	1	367	39.316
P02760	Protein AMBP OS=Homo sapiens OX=9606 GN=AMBP PE=1 SV=1	37	0.847215	0.913311	0.875665	0.950766	1.05235	0.861522	0.793878	0.945976	0.920719	0.783039	0.940371	1.01667		0.895893	0.91083	1.01667	388.249	50.5682	15	723	15	1	352	38.974
P0DOX3	Immunoglobulin delta heavy chain OS=Homo sapiens OX=9606 PE=1 SV=1	18	0.720353	2.32402	2.01935	0.862144	0.655154	0.799124	10.1163	0.844542	0.826638	0.992898	0.996443	1.00591		1.3066	1.29892	0.994121	141.953	33.5938	15	83	15	1	512	56.189
O43866	CD5 antigen-like OS=Homo sapiens OX=9606 GN=CD5L PE=1 SV=1	20	0.81412	0.952155	0.96178	1.08753	1.81112	1.37055	1.56633	1.11246	1.02431	0.0313216	0.416855	1.41925	2	0.948917	1.34675	1.41925	179.684	59.6542	14	98	14	1	347	38.063
P51884	Lumican OS=Homo sapiens OX=9606 GN=LUM PE=1 SV=2	31	1.17154	1.13974	0.9821	1.20897	1.0707	0.928298	0.985714	0.975744	1.04968	0.0555225	0.530223	1.12133		1.12211	1.00069	0.891797	268.056	42.6036	14	418	14	1	338	38.405
Q13201	Multimerin-1 OS=Homo sapiens OX=9606 GN=MMRN1 PE=1 SV=3	11	0.735797	1.16911	0.943396	0.652079	1.15165	1.58183	0.887755	1.96913	1	0.0951418	0.534131	1.47811		0.852908	1.26069	1.47811	58.4168	16.8567	14	19	14	1	1228	138.023
P27918	Properdin OS=Homo sapiens OX=9606 GN=CFP PE=1 SV=2	25	0.965251	0.769304	0.774069	0.86105	0.745818	0.686371	0.859184	0.729879	0.682875	0.0966213	0.534131	1.13622		0.838758	0.7382	0.880111	204.122	37.1002	14	156	14	1	469	51.242
P17936	Insulin-like growth factor-binding protein 3 OS=Homo sapiens OX=9606 GN=IGFBP3 PE=1 SV=2	20	1.34253	1.25817	1.02467	1.41247	1.17107	1.01806	1.20306	1.19294	1.10359	0.218555	0.682188	1.10114		1.25042	1.13557	0.908151	121.085	50.8591	14	75	14	1	291	31.654
P04040	Catalase OS=Homo sapiens OX=9606 GN=CAT PE=1 SV=3	15	1.11748	0.812885	1.46493	0.71663	0.929304	1.85878	0.997959	0.931643	1.06131	0.58103	0.836957	1.12583		0.988201	1.11255	1.12583	96.0734	38.7097	14	30	14	1	527	59.719
P22792	Carboxypeptidase N subunit 2 OS=Homo sapiens OX=9606 GN=CPN2 PE=1 SV=3	20	0.911197	0.861203	0.862119	0.792123	0.772801	0.975369	0.87449	0.953693	0.788584	0.800844	0.940371	1.01573		0.855597	0.86906	1.01573	169.109	30.4587	14	170	14	1	545	60.518
P06276	Cholinesterase OS=Homo sapiens OX=9606 GN=BCHE PE=1 SV=1	24	1.1914	1.06206	1.02854	1.29869	1.14193	0.828681	1.02959	0.944873	1.76638	0.831499	0.9463	1.03455		1.1402	1.10212	0.966602	181.604	26.7442	14	107	14	1	602	68.374
P35555	Fibrillin-1 OS=Homo sapiens OX=9606 GN=FBN1 PE=1 SV=3	13	0.897959	0.888678	0.942429	0.881838	0.907717	0.810071	0.972449	0.93495	0.881607	0.937004	0.975606	1.00306		0.902422	0.899665	0.996945	48.0915	5.46848	14	20	14	1	2871	312.022
P35443	Thrombospondin-4 OS=Homo sapiens OX=9606 GN=THBS4 PE=1 SV=2	11	1.22559	0.989105	1.0537	1.15755	0.917431	1.07499	0.963265	0.936053	0.985201	0.0492254	0.525835	1.13227		1.10271	0.973889	0.883178	99.7219	21.3319	15	39	13	1	961	105.802
O00391	Sulfhydryl oxidase 1 OS=Homo sapiens OX=9606 GN=QSOX1 PE=1 SV=3	12	1.08108	1.15585	1.02564	0.995624	1.00378	1.01697	1.00306	0.982359	1.01163	0.0927509	0.534131	1.05913		1.06283	1.00349	0.94417	73.8311	23.2932	13	50	13	1	747	82.526
P02753	Retinol-binding protein 4 OS=Homo sapiens OX=9606 GN=RBP4 PE=1 SV=3	39	0.974076	0.745618	0.627963	0.766958	1.05343	0.926108	1.03367	0.83903	0.810782	0.101899	0.541408	1.2059		0.769049	0.927398	1.2059	397.416	73.1343	13	1668	13	1	201	22.995
P13591	Neural cell adhesion molecule 1 OS=Homo sapiens OX=9606 GN=NCAM1 PE=1 SV=3	14	1.0182	1.09237	0.912433	1.25383	0.960604	0.840722	0.982653	0.965821	0.960888	0.111723	0.55523	1.12909		1.06209	0.940662	0.885671	79.381	18.4149	13	36	13	1	858	94.515
Q96IY4	Carboxypeptidase B2 OS=Homo sapiens OX=9606 GN=CPB2 PE=1 SV=2	16	1.02261	0.92468	0.993711	1.11707	1.1905	1.18774	0.941837	1.05513	1.17442	0.200687	0.682188	1.09207		1.01219	1.10538	1.09207	96.4247	36.8794	13	94	13	1	423	48.393
P08253	72 kDa type IV collagenase OS=Homo sapiens OX=9606 GN=MMP2 PE=1 SV=2	14	0.871484	1.26859	1.13304	1.19037	1.01349	1.02244	0.97551	1.00882	1.00106	0.230936	0.682188	1.10049		1.10504	1.00414	0.908688	56.6221	25	13	25	13	1	660	73.835
P33908	Mannosyl-oligosaccharide 1,2-alpha-mannosidase IA OS=Homo sapiens OX=9606 GN=MAN1A1 PE=1 SV=3	11	0.79647	0.732354	0.840832	0.815098	0.905559	0.793651	0.785714	0.830209	0.858351	0.270283	0.682188	1.04829		0.795156	0.833552	1.04829	72.4574	23.124	13	32	13	1	653	72.922
P11021	Endoplasmic reticulum chaperone BiP OS=Homo sapiens OX=9606 GN=HSPA5 PE=1 SV=2	14	1.03034	1.10848	1.015	1.61488	1.11063	0.916256	1.00612	1.13671	1.11945	0.362699	0.718459	1.10943		1.16971	1.05434	0.901365	90.4072	26.1468	14	42	13	1	654	72.288
P09172	Dopamine beta-hydroxylase OS=Homo sapiens OX=9606 GN=DBH PE=1 SV=3	15	1.14727	0.826149	0.428641	0.990153	0.521317	0.418172	1.11837	0.427784	1.15645	0.562838	0.829091	1.21577		0.796397	0.655056	0.822524	117.831	29.6596	13	55	13	1	617	69.021
Q9BXR6	Complement factor H-related protein 5 OS=Homo sapiens OX=9606 GN=CFHR5 PE=1 SV=1	17	1.2289	1.06016	0.84567	1.09519	0.91959	1.01916	0.90102	1.16979	0.994715	0.577662	0.836957	1.05177		1.04808	0.996495	0.950782	142.933	33.9192	14	70	13	1	569	64.377
Q9NQ79	Cartilage acidic protein 1 OS=Homo sapiens OX=9606 GN=CRTAC1 PE=1 SV=2	12	0.966354	0.833728	0.941461	0.842451	0.873179	0.978654	0.77551	0.93495	0.969345	0.870262	0.951148	1.01004		0.894081	0.903061	1.01004	88.4582	29.3495	13	30	13	1	661	71.376
P14625	Endoplasmin OS=Homo sapiens OX=9606 GN=HSP90B1 PE=1 SV=1	15	0.95091	1.38228	1.13498	1.28993	1.18295	0.999453	1.21837	1.36935	1.1871	0.945554	0.981461	1.00653		1.1778	1.1855	1.00653	62.6383	18.4309	14	25	13	1	803	92.411
P43121	Cell surface glycoprotein MUC18 OS=Homo sapiens OX=9606 GN=MCAM PE=1 SV=2	13	1.03144	0.937944	0.970489	1.04376	0.939018	0.847291	0.842857	0.83462	0.935518	0.012649	0.388958	1.13241		0.994955	0.878618	0.883073	76.5797	20.2786	12	36	12	1	646	71.563
P27169	Serum paraoxonase/arylesterase 1 OS=Homo sapiens OX=9606 GN=PON1 PE=1 SV=3	36	1.25648	1.04879	1.0895	0.83698	1.3891	1.12972	1.38061	1.4366	1.72939	0.0293911	0.416855	1.33738	1	1.047	1.40024	1.33738	395.066	61.1268	14	345	12	1	355	39.706
Q15063	Periostin OS=Homo sapiens OX=9606 GN=POSTN PE=1 SV=2	13	0.918919	1.64282	1.52201	1.29212	1.01565	1.06623	0.882653	1.10033	0.969345	0.0630478	0.530223	1.30759		1.31265	1.00387	0.764768	80.8348	22.7273	12	33	12	1	836	93.255
P08185	Corticosteroid-binding globulin OS=Homo sapiens OX=9606 GN=SERPINA6 PE=1 SV=1	23	1.09211	1.06016	0.95404	1.12144	0.861306	0.960044	0.782653	1.02756	0.977801	0.0647778	0.530223	1.14982		1.05498	0.91752	0.8697	190.357	34.321	12	243	12	1	405	45.112
P10721	Mast/stem cell growth factor receptor Kit OS=Homo sapiens OX=9606 GN=KIT PE=1 SV=1	9	0.804192	1.31786	1.11272	1.16958	0.800863	0.834154	0.79898	1.00441	0.930233	0.077081	0.534131	1.2455		1.08371	0.870099	0.802891	52.574	13.1148	12	21	12	1	976	109.794
P43251	Biotinidase OS=Homo sapiens OX=9606 GN=BTD PE=1 SV=2	19	1.06233	1.05163	0.879536	1.08425	1.03076	0.775041	0.868367	0.863286	0.924947	0.0894086	0.534131	1.14336		1.01596	0.88857	0.874612	168.737	30.3867	12	142	12	1	543	61.093
O75636	Ficolin-3 OS=Homo sapiens OX=9606 GN=FCN3 PE=1 SV=2	17	1.01158	0.81478	0.808902	0.978118	0.671344	0.604269	1.01429	0.744212	0.646934	0.102339	0.541408	1.24223		0.898633	0.7234	0.805001	135.108	46.1538	12	158	12	1	299	32.882
Q9UK55	Protein Z-dependent protease inhibitor OS=Homo sapiens OX=9606 GN=SERPINA10 PE=1 SV=1	14	1.123	1.08006	1.06918	0.923414	1.3265	1.05966	1.01837	1.31092	1.18922	0.151498	0.62636	1.12242		1.04609	1.17415	1.12242	80.1866	29.2793	12	55	12	1	444	50.674
Q14766	Latent-transforming growth factor beta-binding protein 1 OS=Homo sapiens OX=9606 GN=LTBP1 PE=1 SV=4	10	0.658577	1.20417	1.09531	0.691466	1.14949	1.52381	0.823469	2.02205	1.0148	0.168679	0.648359	1.41124		0.880339	1.24237	1.41124	49.5265	8.71586	12	15	12	1	1721	186.673
Q9UGM5	Fetuin-B OS=Homo sapiens OX=9606 GN=FETUB PE=1 SV=2	17	1.30061	1.3766	1.49202	1.14333	1.37938	1.3191	1.69898	1.41786	1.40275	0.266327	0.682188	1.08775		1.32198	1.43798	1.08775	115.516	37.4346	12	96	12	1	382	42.028
P00738	Haptoglobin OS=Homo sapiens OX=9606 GN=HP PE=1 SV=1	52	4.77882	0.993842	0.955007	1.30744	3.38046	12.1741	1.10204	1.23925	3.61945	0.333926	0.702102	1.85531		1.56051	2.89522	1.85531	412.543	64.0394	26	501	12	1	406	45.177
P33151	Cadherin-5 OS=Homo sapiens OX=9606 GN=CDH5 PE=1 SV=5	15	0.939879	1.12269	1.13304	1.32166	1.13761	1.08703	1.07245	0.977949	1.0222	0.421778	0.766046	1.0597		1.12118	1.05802	0.943665	68.7546	17.4745	12	60	12	1	784	87.474
P00742	Coagulation factor X OS=Homo sapiens OX=9606 GN=F10 PE=1 SV=2	28	0.934363	0.749408	0.748911	0.916849	0.878575	0.815545	0.713265	0.734289	0.82241	0.476811	0.777599	1.05343		0.832704	0.790472	0.949284	226.1	26.8443	12	220	12	1	488	54.697
P11226	Mannose-binding protein C OS=Homo sapiens OX=9606 GN=MBL2 PE=1 SV=2	19	0.617761	0.760777	0.50508	0.388403	0.247167	0.276957	1.07755	0.270121	0.668076	0.479302	0.777599	1.30718		0.551036	0.421546	0.765006	134.251	57.2581	12	70	12	1	248	26.127
P13796	Plastin-2 OS=Homo sapiens OX=9606 GN=LCP1 PE=1 SV=6	16	1.17154	1.02226	1.16304	1.17943	1.09984	1.10454	1.08265	1.37376	1.30867	0.479623	0.777599	1.04918		1.13213	1.18781	1.04918	109.159	22.488	12	56	12	1	627	70.244
P04264	Keratin, type II cytoskeletal 1 OS=Homo sapiens OX=9606 GN=KRT1 PE=1 SV=6	12	2.71594	0.396021	0.301887	0.940919	0.551538	0.526546	0.447959	0.573319	0.770613	0.55753	0.828982	1.31632		0.743462	0.564802	0.759693	74.1336	24.8447	13	33	12	1	644	65.999
O00187	Mannan-binding lectin serine protease 2 OS=Homo sapiens OX=9606 GN=MASP2 PE=1 SV=4	10	0.928847	0.805306	0.783745	0.971554	0.915273	0.641489	0.894898	0.899669	0.816068	0.590993	0.842808	1.05105		0.868734	0.826541	0.951432	52.3215	20.1166	12	33	12	1	686	75.654
Q08380	Galectin-3-binding protein OS=Homo sapiens OX=9606 GN=LGALS3BP PE=1 SV=1	13	1.72752	1.06585	1.39042	1.78775	1.75391	1.28517	1.37653	1.3043	1.15751	0.60231	0.849101	1.07402		1.46266	1.36185	0.931083	90.4855	29.5726	12	35	12	1	585	65.289
Q14520	Hyaluronan-binding protein 2 OS=Homo sapiens OX=9606 GN=HABP2 PE=1 SV=1	19	0.925538	0.98342	1.03338	1.14004	0.945494	1.08046	1.00816	1.129	1.05814	0.657359	0.881255	1.0243		1.0176	1.04233	1.0243	127.806	25.1786	12	104	12	1	560	62.63
P08571	Monocyte differentiation antigen CD14 OS=Homo sapiens OX=9606 GN=CD14 PE=1 SV=2	14	0.726972	0.71909	1.05177	0.844639	0.69293	0.836344	1.23265	0.831312	0.809725	0.743734	0.939465	1.04636		0.825511	0.86378	1.04636	104.668	45.0667	12	84	12	1	375	40.051
P04070	Vitamin K-dependent protein C OS=Homo sapiens OX=9606 GN=PROC PE=1 SV=1	16	0.758963	1.12648	0.778907	0.882932	1.09876	0.788177	0.796939	0.947078	0.868922	0.857798	0.950082	1.01982		0.875668	0.893025	1.01982	140.682	34.9241	12	62	12	1	461	52.037
P35527	Keratin, type I cytoskeletal 9 OS=Homo sapiens OX=9606 GN=KRT9 PE=1 SV=3	11	2.72256	0.211274	0.259313	0.261488	0.364814	0.504652	0.405102	0.579934	0.426004	0.982589	0.99525	1.0123		0.444401	0.449867	1.0123	84.3518	30.4976	12	19	12	1	623	62.027
P05452	Tetranectin OS=Homo sapiens OX=9606 GN=CLEC3B PE=1 SV=3	23	0.897959	1.01942	1.07209	1.04267	0.913114	0.88451	0.932653	0.91731	0.893235	0.0251821	0.416855	1.10767		1.00577	0.908	0.902795	259.752	67.3267	11	310	11	1	202	22.522
P22891	Vitamin K-dependent protein Z OS=Homo sapiens OX=9606 GN=PROZ PE=1 SV=2	19	0.947601	1.09522	1.08176	0.762582	1.16028	1.18336	1.09592	1.18964	1.03488	0.0815138	0.534131	1.17603		0.961913	1.13123	1.17603	141.193	43.25	11	67	11	1	400	44.715
Q6YHK3	CD109 antigen OS=Homo sapiens OX=9606 GN=CD109 PE=1 SV=2	7	1.23662	1.0649	1.09144	1.23851	1.06314	0.995074	0.989796	1.0849	1.17759	0.132356	0.587875	1.08977		1.15508	1.05992	0.917621	69.415	10.5882	11	17	11	1	1445	161.587
P00915	Carbonic anhydrase 1 OS=Homo sapiens OX=9606 GN=CA1 PE=1 SV=2	22	0.99283	0.623401	1.65747	0.621444	0.794387	2.51232	1.15714	1.043	1.18499	0.316334	0.694294	1.38031		0.893558	1.23338	1.38031	157.734	59.0038	11	163	11	1	261	28.852
O14786	Neuropilin-1 OS=Homo sapiens OX=9606 GN=NRP1 PE=1 SV=3	9	0.988417	1.15585	1.13014	1.1105	1.30059	1.16366	1.00306	1.18633	1.15116	0.355455	0.718459	1.05731		1.09427	1.15698	1.05731	64.5785	15.7096	11	22	11	1	923	103.069
P20851	C4b-binding protein beta chain OS=Homo sapiens OX=9606 GN=C4BPB PE=1 SV=1	22	1.1594	0.692563	0.782777	0.945295	1.08797	0.966612	0.821429	0.910695	1.08351	0.425107	0.766046	1.1032		0.87796	0.968564	1.1032	118.053	54.3651	11	139	11	1	252	28.338
Q9UNW1	Multiple inositol polyphosphate phosphatase 1 OS=Homo sapiens OX=9606 GN=MINPP1 PE=1 SV=1	12	0.923331	1.17006	1.13498	1.09409	1.09876	0.869184	1.16837	1.19625	1.1797	0.838362	0.9463	1.0175		1.07622	1.09506	1.0175	73.6849	26.2834	11	28	11	1	487	55.016
Q14126	Desmoglein-2 OS=Homo sapiens OX=9606 GN=DSG2 PE=1 SV=2	11	0.821842	0.898153	1.0208	1.11926	1.04047	0.892173	0.990816	0.940463	0.897463	0.909892	0.968976	1.00808		0.958302	0.950619	0.991982	61.5016	13.9535	11	23	11	1	1118	122.218
P24821	Tenascin OS=Homo sapiens OX=9606 GN=TNC PE=1 SV=3	10	0.990623	0.936049	1.08273	0.978118	0.892607	0.835249	0.855102	0.873208	0.958774	0.0151602	0.403383	1.12866		0.995473	0.881994	0.886005	73.8121	6.99682	10	20	10	1	2201	240.7
Q6UXB8	Peptidase inhibitor 16 OS=Homo sapiens OX=9606 GN=PI16 PE=1 SV=1	11	1.50359	1.1388	1.18529	1.08972	1.12358	1.08484	1.20612	0.76075	1.08668	0.193829	0.682188	1.17284		1.21949	1.03978	0.852634	60.2661	24.622	10	44	10	1	463	49.44
P00918	Carbonic anhydrase 2 OS=Homo sapiens OX=9606 GN=CA2 PE=1 SV=2	15	1.0182	0.619612	1.46783	0.580963	0.781436	2.42802	1.1949	0.928335	1.22622	0.27584	0.682188	1.41142		0.856435	1.20879	1.41142	82.2748	54.6154	10	39	10	1	260	29.228
Q15113	Procollagen C-endopeptidase enhancer 1 OS=Homo sapiens OX=9606 GN=PCOLCE PE=1 SV=2	12	1.25427	0.974893	1.07499	1.19365	1.39557	1.31034	1.13265	1.36494	0.997886	0.314513	0.694294	1.09946		1.1192	1.23051	1.09946	78.8446	30.0668	10	24	10	1	449	47.942
P32119	Peroxiredoxin-2 OS=Homo sapiens OX=9606 GN=PRDX2 PE=1 SV=5	11	0.813017	0.654666	1.91292	0.485777	0.518079	2.91845	0.980612	0.969129	0.978858	0.568966	0.833128	1.27663		0.838616	1.0706	1.27663	53.0951	40.404	10	66	10	1	198	21.878
P07359	Platelet glycoprotein Ib alpha chain OS=Homo sapiens OX=9606 GN=GP1BA PE=1 SV=2	11	0.937672	1.35765	1.30044	1.3523	1.10523	1.16804	1.01531	1.14333	1.38266	0.583488	0.836957	1.05736		1.22321	1.15686	0.945756	65.2051	15.6442	10	42	10	1	652	71.495
P02743	Serum amyloid P-component OS=Homo sapiens OX=9606 GN=APCS PE=1 SV=2	20	1.38334	0.399811	0.638607	0.693654	0.848354	0.525452	0.70102	0.599779	0.709302	0.836823	0.9463	1.05331		0.703542	0.667933	0.949385	141.505	34.0807	10	193	10	1	223	25.371
P02786	Transferrin receptor protein 1 OS=Homo sapiens OX=9606 GN=TFRC PE=1 SV=2	8	1.1583	1.08479	0.997581	1.15864	1.82515	2.23755	1.61837	2.92393	2.57294	0.000976754	0.240281	1.98972	1	1.09778	2.18428	1.98972	43.4203	12.7632	9	10	9	1	760	84.818
P08195	4F2 cell-surface antigen heavy chain OS=Homo sapiens OX=9606 GN=SLC3A2 PE=1 SV=3	8	0.946498	0.943629	0.967586	1.07877	0.906638	0.883415	0.934694	0.879824	0.895349	0.0230398	0.416855	1.09208		0.982619	0.899769	0.915685	39.9187	19.3651	9	15	9	1	630	67.952
Q9Y490	Talin-1 OS=Homo sapiens OX=9606 GN=TLN1 PE=1 SV=3	5	0.906784	1.37091	0.880503	0.630197	1.41824	1.14395	1.07245	1.14002	1.47463	0.0921325	0.534131	1.36002		0.91134	1.23944	1.36002	36.8058	4.48642	9	14	9	1	2541	269.599
P08294	Extracellular superoxide dismutase [Cu-Zn] OS=Homo sapiens OX=9606 GN=SOD3 PE=1 SV=2	10	0.89465	4.88299	0.884373	0.900438	0.867782	0.811166	0.730612	0.840132	0.801268	0.204586	0.682188	1.68846		1.36571	0.808847	0.592256	65.7797	43.3333	9	29	9	1	240	25.835
Q12841	Follistatin-related protein 1 OS=Homo sapiens OX=9606 GN=FSTL1 PE=1 SV=1	7	1.02041	1.29323	1.2327	1.00547	0.95197	1.01697	1.0602	1.09372	1.09408	0.24107	0.682188	1.08534		1.13089	1.04197	0.921373	27.4316	29.5455	9	16	9	1	308	34.963
P05362	Intercellular adhesion molecule 1 OS=Homo sapiens OX=9606 GN=ICAM1 PE=1 SV=2	8	1.23883	0.977736	1.21722	1.17615	1.09552	0.952381	1.06224	1.11907	1.12685	0.271175	0.682188	1.07322		1.14754	1.06924	0.931772	48.0142	23.3083	9	15	9	1	532	57.789
Q76LX8	A disintegrin and metalloproteinase with thrombospondin motifs 13 OS=Homo sapiens OX=9606 GN=ADAMTS13 PE=1 SV=1	9	0.916713	0.993842	0.920174	0.868709	0.831085	0.944718	0.928571	0.872106	0.876321	0.326819	0.702102	1.03842		0.923791	0.889609	0.962998	47.155	7.70848	9	13	9	1	1427	153.505
P01876	Immunoglobulin heavy constant alpha 1 OS=Homo sapiens OX=9606 GN=IGHA1 PE=1 SV=2	21	0.800883	1.2307	0.923077	1.20241	0.828926	0.932677	10.9224	0.981257	1.34249	0.436144	0.766046	1.58307		1.02271	1.61902	1.58307	214.793	52.9745	13	114	9	1	353	37.631
P02788	Lactotransferrin OS=Homo sapiens OX=9606 GN=LTF PE=1 SV=6	8	1.12852	1.10943	1.47654	1.44639	1.24231	3.4231	1.29184	1.09923	1.52643	0.436716	0.766046	1.21938		1.27875	1.55928	1.21938	32.6779	12.5352	9	18	9	1	710	78.132
P12955	Xaa-Pro dipeptidase OS=Homo sapiens OX=9606 GN=PEPD PE=1 SV=3	8	0.988417	0.827096	0.924045	0.760394	0.818133	0.873563	0.72449	0.845645	0.876321	0.439753	0.767229	1.0544		0.870576	0.825658	0.948404	34.1547	21.2982	9	20	9	1	493	54.513
O14791	Apolipoprotein L1 OS=Homo sapiens OX=9606 GN=APOL1 PE=1 SV=5	9	0.942085	0.890573	0.95404	3.27352	0.858068	1.55337	1.16122	0.92613	0.803383	0.513315	0.794186	1.23687		1.27229	1.02863	0.808492	34.7429	20.3518	9	20	9	1	398	43.947
P02746	Complement C1q subcomponent subunit B OS=Homo sapiens OX=9606 GN=C1QB PE=1 SV=3	19	1.04468	1.04311	1.05854	1.00766	0.957366	0.958949	1.12143	1.10254	1.00634	0.788209	0.940371	1.01106		1.03832	1.02697	0.989063	167.757	43.8735	9	382	9	1	253	26.704
P00746	Complement factor D OS=Homo sapiens OX=9606 GN=CFD PE=1 SV=5	11	1.18588	1.03648	1.24819	1.16083	1.2585	1.1133	1.06633	1.28666	0.990486	0.820993	0.9463	1.01561		1.15521	1.13745	0.984626	98.5035	52.1739	9	46	9	1	253	27.016
P07360	Complement component C8 gamma chain OS=Homo sapiens OX=9606 GN=C8G PE=1 SV=3	15	1.04578	0.675509	0.81761	0.95733	0.856989	0.802408	0.77551	0.985667	0.894292	0.977393	0.99525	1.00285		0.862323	0.859871	0.997157	165.646	50.495	9	143	9	1	202	22.264
Q92859	Neogenin OS=Homo sapiens OX=9606 GN=NEO1 PE=1 SV=2	5	1.09211	1.13216	1.32656	1.20569	1.03724	0.897646	0.945918	0.958104	1.08245	0.00956304	0.361924	1.20754	3	1.18586	0.982046	0.828127	43.185	8.76112	8	11	8	1	1461	159.917
Q6EMK4	Vasorin OS=Homo sapiens OX=9606 GN=VASN PE=1 SV=1	8	1.30943	1.06869	1.26851	1.24179	1.1538	1.06732	1.07755	1.00551	1.0296	0.0260667	0.416855	1.1435		1.21848	1.06558	0.874511	53.8227	13.2244	8	33	8	1	673	71.668
P14151	L-selectin OS=Homo sapiens OX=9606 GN=SELL PE=1 SV=2	15	1.2289	1.36807	1.60426	1.60832	1.1333	1.08922	1.42653	1.21499	1.01691	0.0457202	0.525835	1.23537	3	1.44317	1.16821	0.809472	103.976	19.086	8	62	8	1	372	42.159
P54289	Voltage-dependent calcium channel subunit alpha-2/delta-1 OS=Homo sapiens OX=9606 GN=CACNA2D1 PE=1 SV=3	8	1.01048	1.22406	1.09531	1.16849	1.04047	1.04543	0.957143	1.02315	1.08351	0.0865398	0.534131	1.08998		1.12169	1.02909	0.917449	37.9798	11.5141	8	10	8	1	1103	124.49
Q92820	Gamma-glutamyl hydrolase OS=Homo sapiens OX=9606 GN=GGH PE=1 SV=2	7	1.77165	1.66367	1.50266	1.82166	1.6082	1.1746	1.57143	1.43109	1.537	0.0904648	0.534131	1.15803		1.68536	1.45537	0.863536	24.3534	27.3585	8	20	8	1	318	35.941
P00558	Phosphoglycerate kinase 1 OS=Homo sapiens OX=9606 GN=PGK1 PE=1 SV=3	9	1.13624	1.20133	1.69134	0.904814	1.33081	3.09579	1.56429	1.39691	2.23996	0.0933869	0.534131	1.51685		1.20221	1.82357	1.51685	42.5976	21.5827	8	10	8	1	417	44.586
P27487	Dipeptidyl peptidase 4 OS=Homo sapiens OX=9606 GN=DPP4 PE=1 SV=2	6	1.71208	1.39744	1.26947	1.57987	1.13977	1.02354	1.07041	1.20838	1.68605	0.119757	0.564221	1.22791		1.48005	1.20534	0.814392	25.1451	9.39948	8	14	8	1	766	88.222
P05067	Amyloid-beta A4 protein OS=Homo sapiens OX=9606 GN=APP PE=1 SV=3	7	0.617761	1.26101	1.01209	0.539387	1.24123	1.43076	0.858163	2.00331	0.97463	0.120413	0.564221	1.5401		0.807543	1.2437	1.5401	34.8966	12.7273	8	11	8	1	770	86.888
Q7Z7M0	Multiple epidermal growth factor-like domains protein 8 OS=Homo sapiens OX=9606 GN=MEGF8 PE=1 SV=2	8	1.10645	1.09143	1.00726	1.03939	1.09444	0.937055	0.941837	0.929438	1.06871	0.178037	0.667747	1.0692		1.06038	0.991751	0.93528	22.6514	3.19859	8	13	8	1	2845	302.901
P18065	Insulin-like growth factor-binding protein 2 OS=Homo sapiens OX=9606 GN=IGFBP2 PE=1 SV=2	7	0.81743	1.10564	0.865989	0.820569	0.855909	0.937055	1.06633	1.06284	1.50211	0.209632	0.682188	1.18885		0.895205	1.06427	1.18885	59.0691	36.9231	8	12	8	1	325	34.791
Q9UHG3	Prenylcysteine oxidase 1 OS=Homo sapiens OX=9606 GN=PCYOX1 PE=1 SV=3	6	0.945394	1.13406	0.913401	1.81729	0.860227	0.992885	0.855102	1.28004	0.845666	0.286173	0.690228	1.21058		1.155	0.954093	0.826052	36.3243	17.0297	8	16	8	1	505	56.604
Q9NPH3	Interleukin-1 receptor accessory protein OS=Homo sapiens OX=9606 GN=IL1RAP PE=1 SV=2	8	1.30281	1.11322	1.50073	1.12801	0.939018	0.806787	0.782653	1.81367	1.00951	0.293478	0.690228	1.23136		1.25175	1.01656	0.812112	41.024	17.0175	8	26	8	1	570	65.377
P13645	Keratin, type I cytoskeletal 10 OS=Homo sapiens OX=9606 GN=KRT10 PE=1 SV=6	9	2.90127	0.799621	0.48089	3.18928	0.959525	0.553914	0.564286	0.711136	1.66068	0.304997	0.690228	1.69027		1.37342	0.812544	0.591622	33.2862	15.0685	8	17	8	1	584	58.792
P09486	SPARC OS=Homo sapiens OX=9606 GN=SPARC PE=1 SV=1	9	0.601213	1.17006	0.983067	0.547046	0.868861	1.26984	0.723469	1.41676	0.871036	0.305595	0.690228	1.27125		0.784262	0.996989	1.27125	55.741	41.2541	8	34	8	1	303	34.61
P26038	Moesin OS=Homo sapiens OX=9606 GN=MSN PE=1 SV=3	6	0.833977	0.774041	0.728592	0.7407	0.772801	1.16366	0.717347	0.740904	1.06131	0.309642	0.694294	1.13641		0.768265	0.873062	1.13641	30.302	16.4645	8	12	8	1	577	67.778
Q9NZP8	Complement C1r subcomponent-like protein OS=Homo sapiens OX=9606 GN=C1RL PE=1 SV=2	13	0.756757	0.84415	0.866957	0.850109	0.948732	0.619595	0.827551	0.804851	0.784355	0.58141	0.836957	1.04896		0.828346	0.789687	0.953329	115.052	24.6407	11	80	8	1	487	53.464
P11717	Cation-independent mannose-6-phosphate receptor OS=Homo sapiens OX=9606 GN=IGF2R PE=1 SV=3	5	0.967457	0.898153	0.883406	0.830416	0.921749	0.81445	0.833673	0.86108	0.94186	0.601877	0.849101	1.02331		0.893531	0.873174	0.977217	27.8105	4.73705	8	11	8	1	2491	274.199
Q9NPY3	Complement component C1q receptor OS=Homo sapiens OX=9606 GN=CD93 PE=1 SV=3	8	1.22339	1.04405	1.28882	1.04814	1.11495	1.2173	1.32143	0.84785	1.01163	0.628223	0.868219	1.05152		1.14611	1.08995	0.951003	43.3967	14.1104	8	18	8	1	652	68.515
Q9Y5C1	Angiopoietin-related protein 3 OS=Homo sapiens OX=9606 GN=ANGPTL3 PE=1 SV=1	6	0.766685	1.07532	0.847605	0.902626	0.659471	0.772852	0.969388	1.0882	1.03594	0.98865	0.99525	1.00184		0.891177	0.889543	0.998166	34.8264	22.1739	8	15	8	1	460	53.604
P55290	Cadherin-13 OS=Homo sapiens OX=9606 GN=CDH13 PE=1 SV=1	8	0.945394	0.959735	0.936623	1.16411	0.803022	0.854953	0.87551	0.832415	0.926004	0.0246449	0.416855	1.1632		0.997312	0.857387	0.859697	46.0937	12.4825	7	20	7	1	713	78.238
P54108	Cysteine-rich secretory protein 3 OS=Homo sapiens OX=9606 GN=CRISP3 PE=1 SV=1	13	0.931054	1.29796	1.3643	1.03611	0.837561	0.969896	1.00306	0.802646	0.909091	0.037879	0.454548	1.26852	3	1.14324	0.901239	0.78832	87.8668	37.551	7	50	7	1	245	27.612
P18428	Lipopolysaccharide-binding protein OS=Homo sapiens OX=9606 GN=LBP PE=1 SV=3	10	0.67733	0.620559	0.833091	0.850109	1.12898	0.778325	0.873469	1.06725	0.896406	0.0517394	0.530223	1.27273		0.738648	0.940099	1.27273	75.0214	19.1268	7	39	7	1	481	53.35
P00338	L-lactate dehydrogenase A chain OS=Homo sapiens OX=9606 GN=LDHA PE=1 SV=2	6	0.890237	0.976788	1.05564	1.09847	1.15057	1.31253	0.995918	1.12569	1.41332	0.0695642	0.530223	1.18817		1.00208	1.19064	1.18817	38.4719	25.3012	8	17	7	1	332	36.665
P07195	L-lactate dehydrogenase B chain OS=Homo sapiens OX=9606 GN=LDHB PE=1 SV=2	7	0.879206	0.945523	1.02371	0.959519	1.05127	1.04543	0.907143	0.965821	1.16279	0.224646	0.682188	1.07602		0.9506	1.02286	1.07602	63.127	26.6467	8	25	7	1	334	36.615
P05109	Protein S100-A8 OS=Homo sapiens OX=9606 GN=S100A8 PE=1 SV=1	9	2.21401	0.738039	1.16981	1.13348	1.29196	7.42529	1.19898	1.06615	3.60994	0.273342	0.682188	1.75902		1.21324	2.13412	1.75902	33.3286	61.2903	7	26	7	1	93	10.828
P22897	Macrophage mannose receptor 1 OS=Homo sapiens OX=9606 GN=MRC1 PE=1 SV=1	5	1.10204	0.964472	0.977262	1.24945	0.99946	0.893268	0.891837	1.05954	1.09302	0.292829	0.690228	1.0848		1.06734	0.983911	0.921831	21.9304	4.94505	7	7	7	1	1456	165.905
Q9NZK5	Adenosine deaminase 2 OS=Homo sapiens OX=9606 GN=ADA2 PE=1 SV=2	6	1.13403	0.946471	1.20658	0.984683	0.863465	0.828681	1.27041	1.11025	0.844609	0.426998	0.766046	1.09715		1.06266	0.968569	0.911453	20.9705	14.2857	7	9	7	1	511	58.895
P49908	Selenoprotein P OS=Homo sapiens OX=9606 GN=SELENOP PE=1 SV=3	8	0.905681	0.842255	0.758587	0.876368	0.956287	0.839628	0.97449	0.844542	0.800211	0.471169	0.777599	1.04323		0.843874	0.880351	1.04323	50.8374	14.4357	7	43	7	1	381	43.156
P04075	Fructose-bisphosphate aldolase A OS=Homo sapiens OX=9606 GN=ALDOA PE=1 SV=2	8	0.959735	0.984368	1.10208	0.808534	0.899083	1.70334	0.870408	0.825799	1.09091	0.634974	0.870215	1.08291		0.957867	1.03728	1.08291	40.2987	27.4725	7	17	7	1	364	39.395
P07339	Cathepsin D OS=Homo sapiens OX=9606 GN=CTSD PE=1 SV=1	7	0.938776	1.18048	1.02854	1.06346	1.06098	0.933771	1.05408	1.11797	0.966173	0.68018	0.893512	1.02431		1.04928	1.02438	0.976271	29.0605	22.0874	7	11	7	1	412	44.524
Q8NBP7	Proprotein convertase subtilisin/kexin type 9 OS=Homo sapiens OX=9606 GN=PCSK9 PE=1 SV=3	7	0.952013	0.788252	0.86986	0.88512	1.01997	1.03229	0.589796	0.859978	1.01797	0.907091	0.968088	1.01537		0.871846	0.885244	1.01537	42.9545	13.5838	7	13	7	1	692	74.239
O95497	Pantetheinase OS=Homo sapiens OX=9606 GN=VNN1 PE=1 SV=2	8	1.61721	1.22312	0.831156	1.09081	1.09444	0.940339	1.06122	1.28776	1.43023	0.967397	0.991582	1.00626		1.15722	1.15002	0.993777	36.9721	20.078	7	11	7	1	513	56.975
P12821	Angiotensin-converting enzyme OS=Homo sapiens OX=9606 GN=ACE PE=1 SV=1	5	1.11307	1.05542	1.10789	1.09409	0.803022	0.893268	1.00612	0.952591	0.909091	0.00424351	0.260127	1.20005	3	1.09238	0.910279	0.833297	24.685	5.43645	6	7	6	1	1306	149.62
Q10588	ADP-ribosyl cyclase/cyclic ADP-ribose hydrolase 2 OS=Homo sapiens OX=9606 GN=BST1 PE=1 SV=2	6	1.02923	1.03458	1.19981	1.11926	0.844037	0.965517	0.943878	0.830209	0.946089	0.00555229	0.273173	1.20948	3	1.09353	0.904131	0.826802	24.5572	20.7547	6	23	6	1	318	35.701
P23528	Cofilin-1 OS=Homo sapiens OX=9606 GN=CFL1 PE=1 SV=3	6	1.03034	1.68451	1.40977	0.739606	1.76902	3.26327	1.53673	1.43219	2.48309	0.0563281	0.530223	1.71947		1.15985	1.99432	1.71947	28.0262	42.7711	6	11	6	1	166	18.491
P40189	Interleukin-6 receptor subunit beta OS=Homo sapiens OX=9606 GN=IL6ST PE=1 SV=2	5	1.05902	0.959735	0.991776	1.05252	1.01889	0.881226	0.908163	0.940463	0.963002	0.0690403	0.530223	1.07834		1.0149	0.941173	0.927353	23.3912	8.82353	6	9	6	1	918	103.471
P07737	Profilin-1 OS=Homo sapiens OX=9606 GN=PFN1 PE=1 SV=2	6	1.00717	1.63335	1.14175	0.724289	1.59201	3.16475	1.22959	1.38699	2.35729	0.0722122	0.530275	1.69001		1.07998	1.82518	1.69001	25.9266	52.8571	6	10	6	1	140	15.045
P60709	Actin, cytoplasmic 1 OS=Homo sapiens OX=9606 GN=ACTB PE=1 SV=1	15	0.826255	1.15111	0.959845	0.696937	1.1646	1.20088	1.00204	1.01654	1.59619	0.0766362	0.534131	1.31961		0.893113	1.17857	1.31961	117.36	42.4	12	88	6	1	375	41.71
Q86U17	Serpin A11 OS=Homo sapiens OX=9606 GN=SERPINA11 PE=2 SV=2	6	0.811914	1.36333	0.938558	0.9814	0.756611	0.969896	0.80102	0.75634	0.87315	0.121653	0.564655	1.21422		1.00486	0.827579	0.823577	18.7573	15.1659	6	8	6	1	422	46.959
P60174	Triosephosphate isomerase OS=Homo sapiens OX=9606 GN=TPI1 PE=1 SV=3	5	0.938776	0.886784	1.73585	0.723195	1.04479	2.29009	1.44796	1.00331	1.58668	0.207884	0.682188	1.39164		1.01108	1.40706	1.39164	24.371	31.8182	6	8	6	1	286	30.772
O95479	GDH/6PGL endoplasmic bifunctional protein OS=Homo sapiens OX=9606 GN=H6PD PE=1 SV=2	7	1.14286	1.00521	1.00435	1.1674	1.14949	0.939245	0.961224	1.01323	0.948203	0.216785	0.682188	1.07794		1.0773	0.999409	0.927694	21.331	7.71176	6	11	6	1	791	88.836
P01871	Immunoglobulin heavy constant mu OS=Homo sapiens OX=9606 GN=IGHM PE=1 SV=4	34	0.649752	1.00237	1.3314	1.60175	4.01943	1.51615	1.77551	1.11466	1.03488	0.234087	0.682188	1.5261		1.0856	1.65673	1.5261	204.135	55.1876	21	259	6	1	453	49.409
P35542	Serum amyloid A-4 protein OS=Homo sapiens OX=9606 GN=SAA4 PE=1 SV=2	8	0.986211	0.842255	0.900822	1.38184	0.96816	1.13191	1.4	1.25358	1.16385	0.238523	0.682188	1.16509		1.00839	1.17486	1.16509	25.3936	42.3077	6	30	6	1	130	14.737
P69905	Hemoglobin subunit alpha OS=Homo sapiens OX=9606 GN=HBA1 PE=1 SV=2	12	2.13789	0.762672	1.04403	1.04267	1.34269	22.1007	1.12755	1.03969	4.67442	0.246688	0.682188	2.39847		1.15424	2.76841	2.39847	109.541	63.3803	6	143	6	1	142	15.248
P02775	Platelet basic protein OS=Homo sapiens OX=9606 GN=PPBP PE=1 SV=3	10	0.460011	1.04879	0.943396	0.400438	0.79007	1.15928	0.616327	1.62624	0.770613	0.259749	0.682188	1.42812		0.653389	0.933119	1.42812	84.6846	43.75	6	270	6	1	128	13.885
P17813	Endoglin OS=Homo sapiens OX=9606 GN=ENG PE=1 SV=2	6	0.797573	0.926575	1.07112	0.864333	0.79007	0.823207	0.866327	0.873208	0.899577	0.299838	0.690228	1.07051		0.909478	0.849577	0.934136	32.4636	10.4863	6	10	6	1	658	70.533
P14543	Nidogen-1 OS=Homo sapiens OX=9606 GN=NID1 PE=1 SV=3	5	0.807501	1.18617	1.10208	0.90919	0.969239	1.17022	1.09592	1.60419	0.978858	0.303233	0.690228	1.15492		0.989782	1.14312	1.15492	31.7942	6.17482	6	9	6	1	1247	136.291
Q01459	Di-N-acetylchitobiase OS=Homo sapiens OX=9606 GN=CTBS PE=1 SV=1	6	1.20905	1.11795	0.865022	1.16083	1.06962	0.853859	0.963265	0.93495	1.13214	0.333115	0.702102	1.09485		1.07936	0.985847	0.913364	25.238	18.4416	6	12	6	1	385	43.732
P01860	Immunoglobulin heavy constant gamma 3 OS=Homo sapiens OX=9606 GN=IGHG3 PE=1 SV=2	31	1.13403	2.05969	1.42332	1.19147	1.38046	1.7526	11.0551	1.94928	1.12368	0.358475	0.718459	1.59994		1.41076	2.25714	1.59994	209.34	51.4589	14	234	6	1	377	41.26
P27797	Calreticulin OS=Homo sapiens OX=9606 GN=CALR PE=1 SV=1	5	1.02261	1.04405	0.923077	1.02079	1.20022	0.984127	1.12143	1.00441	0.965116	0.395469	0.748348	1.04969		1.0015	1.05127	1.04969	19.8126	17.0264	6	11	6	1	417	48.112
Q15848	Adiponectin OS=Homo sapiens OX=9606 GN=ADIPOQ PE=1 SV=1	10	1.15279	0.930365	1.14949	0.847921	0.962763	0.912972	0.811224	1.23594	0.789641	0.484319	0.777599	1.08719		1.01115	0.930056	0.9198	69.7658	32.7869	6	77	6	1	244	26.397
O43493	Trans-Golgi network integral membrane protein 2 OS=Homo sapiens OX=9606 GN=TGOLN2 PE=1 SV=3	6	1.23111	1.22691	1.28592	1.31291	1.65246	1.17679	1.98265	1.1753	1.13531	0.489678	0.782212	1.09807		1.26369	1.38761	1.09807	17.8738	12.7349	6	7	6	1	479	50.988
P02766	Transthyretin OS=Homo sapiens OX=9606 GN=TTR PE=1 SV=1	11	0.704909	1.29702	1.16594	0.83698	0.933621	1.02135	1.18367	1.28335	0.964059	0.525653	0.804781	1.09999		0.971891	1.06907	1.09999	109.645	63.9456	6	53	6	1	147	15.877
Q9Y4L1	Hypoxia up-regulated protein 1 OS=Homo sapiens OX=9606 GN=HYOU1 PE=1 SV=1	6	1.40761	1.14353	1.21239	1.42341	1.31139	1.23919	1.38061	1.52922	1.28858	0.5286	0.804781	1.04275		1.291	1.34618	1.04275	43.3999	9.70971	6	10	6	1	999	111.266
P01034	Cystatin-C OS=Homo sapiens OX=9606 GN=CST3 PE=1 SV=1	8	0.970767	0.978683	1.18045	0.87965	0.985429	0.933771	1.08673	0.977949	0.77167	0.547233	0.820849	1.05434		0.996619	0.945252	0.948459	42.0678	50.6849	6	26	6	1	146	15.789
P24592	Insulin-like growth factor-binding protein 6 OS=Homo sapiens OX=9606 GN=IGFBP6 PE=1 SV=1	8	1.02592	0.845097	0.946299	0.982495	1.00702	0.99179	0.941837	0.885336	0.769556	0.612766	0.856341	1.03571		0.947535	0.914863	0.965519	49.2426	27.9167	6	19	6	1	240	25.306
P15636	Protease 1 OS=Achromobacter lyticus OX=224 PE=1 SV=1	18	1.12079	0.938892	0.893082	1.1116	1.01673	1.02025	1.03878	1.19405	0.930233	0.72546	0.931922	1.02533		1.01099	1.0366	1.02533	240.118	12.8637	6	186	6	1	653	68.083
P02763	Alpha-1-acid glycoprotein 1 OS=Homo sapiens OX=9606 GN=ORM1 PE=1 SV=1	10	2.99724	1.58503	0.899855	1.18271	2	0.999453	1.24388	1.25689	1.56237	0.747745	0.939465	1.092		1.49952	1.37319	0.915751	60.434	45.2736	9	28	6	1	201	23.497
O95445	Apolipoprotein M OS=Homo sapiens OX=9606 GN=APOM PE=1 SV=2	9	0.675124	1.11416	0.796323	1.28009	0.663788	1.02463	0.802041	1.33848	0.785412	0.820011	0.9463	1.04584		0.935762	0.894748	0.95617	60.8932	54.7872	6	29	6	1	188	21.239
P05090	Apolipoprotein D OS=Homo sapiens OX=9606 GN=APOD PE=1 SV=1	11	0.926641	1.17859	0.977262	1.42451	0.956287	1.26437	1.02857	1.42337	1.09514	0.821874	0.9463	1.02804		1.11042	1.14155	1.02804	55.8303	31.2169	6	45	6	1	189	21.262
P07237	Protein disulfide-isomerase OS=Homo sapiens OX=9606 GN=P4HB PE=1 SV=3	4	1.14396	1.26386	0.975327	1.06346	1.25742	0.987411	1.03878	1.20617	0.978858	0.828144	0.9463	1.01735		1.10661	1.08774	0.98295	20.0091	13.9764	6	8	6	1	508	57.081
P02747	Complement C1q subcomponent subunit C OS=Homo sapiens OX=9606 GN=C1QC PE=1 SV=3	13	0.961942	0.980578	0.978229	0.890591	0.862385	0.876847	1.05102	1.02095	0.920719	0.857121	0.950082	1.00929		0.952111	0.943351	0.9908	129.549	26.9388	6	168	6	1	245	25.757
P61626	Lysozyme C OS=Homo sapiens OX=9606 GN=LYZ PE=1 SV=1	6	0.822945	0.75225	0.96178	0.727571	0.782515	0.946907	1.00714	0.653804	0.653277	0.871321	0.951148	1.01973		0.811281	0.795586	0.980655	39.6076	51.3514	6	25	6	1	148	16.526
P02652	Apolipoprotein A-II OS=Homo sapiens OX=9606 GN=APOA2 PE=1 SV=1	12	0.98952	0.604453	0.92985	1.42013	0.535348	1.40996	1.45408	0.607497	0.904863	0.885012	0.95698	1.04297		0.942719	0.903882	0.958804	98.9057	62	6	107	6	1	100	11.168
Q7Z7G0	Target of Nesh-SH3 OS=Homo sapiens OX=9606 GN=ABI3BP PE=1 SV=1	5	1.21125	1.05732	1.12046	1.30853	0.898003	0.837438	1.02347	0.950386	0.895349	0.00339471	0.260127	1.27399	3	1.17059	0.918839	0.784935	42.5096	7.34884	5	12	5	1	1075	118.569
Q9H4G4	Golgi-associated plant pathogenesis-related protein 1 OS=Homo sapiens OX=9606 GN=GLIPR2 PE=1 SV=3	4	1.32377	1.18522	1.15917	1.42013	1.06206	1.10454	0.952041	1.15325	1.11099	0.0213791	0.408249	1.18004		1.26772	1.0743	0.847428	23.6899	36.3636	5	7	5	1	154	17.208
P07942	Laminin subunit beta-1 OS=Homo sapiens OX=9606 GN=LAMB1 PE=1 SV=2	5	1.02041	0.770251	0.997581	0.862144	0.783594	0.796935	0.743878	0.740904	0.769556	0.0269227	0.416855	1.18271		0.906742	0.766661	0.845512	12.2607	3.63942	5	5	5	1	1786	197.909
Q6UX71	Plexin domain-containing protein 2 OS=Homo sapiens OX=9606 GN=PLXDC2 PE=1 SV=1	5	1.52124	1.49597	1.47267	1.45842	1.09012	1.30487	1.09898	1.37707	1.42178	0.0309203	0.416855	1.18881		1.48688	1.25073	0.841176	18.9048	10.586	5	13	5	1	529	59.546
P23470	Receptor-type tyrosine-protein phosphatase gamma OS=Homo sapiens OX=9606 GN=PTPRG PE=1 SV=4	4	1.04137	0.995737	1.1253	1.09409	1.04803	0.895457	0.968367	0.915105	0.984144	0.0376096	0.454548	1.10642		1.06296	0.960722	0.903815	19.2787	4.01384	5	8	5	1	1445	161.901
P67936	Tropomyosin alpha-4 chain OS=Homo sapiens OX=9606 GN=TPM4 PE=1 SV=3	5	0.793161	1.88441	0.895017	0.599562	1.99676	1.57526	1.32959	1.51378	1.89641	0.0480072	0.525835	1.73711	2	0.946348	1.64391	1.73711	13.123	18.5484	5	11	5	1	248	28.504
Q9ULI3	Protein HEG homolog 1 OS=Homo sapiens OX=9606 GN=HEG1 PE=1 SV=3	6	1.01269	1.05542	1.1253	1.16083	0.947652	1.09688	0.970408	0.931643	0.989429	0.0536023	0.530223	1.10295		1.08701	0.985552	0.90666	27.4378	4.70673	5	13	5	1	1381	147.369
Q8TER0	Sushi, nidogen and EGF-like domain-containing protein 1 OS=Homo sapiens OX=9606 GN=SNED1 PE=2 SV=2	4	1.16602	1.27617	1.23754	1.15646	1.03076	1.00274	1.11735	0.783903	1.20296	0.0823258	0.534131	1.18759		1.20803	1.01721	0.84204	13.3164	3.4678	5	7	5	1	1413	152.104
Q9H4A9	Dipeptidase 2 OS=Homo sapiens OX=9606 GN=DPEP2 PE=1 SV=3	4	1.13955	1.39934	1.25109	1.31947	1.02105	1.15052	1.13878	1.24256	1.19239	0.0894692	0.534131	1.11087		1.27376	1.14663	0.900195	29.4138	13.5802	5	10	5	1	486	53.331
Q99784	Noelin OS=Homo sapiens OX=9606 GN=OLFM1 PE=1 SV=4	5	1.14065	1.35386	1.05564	1.12801	1.034	1.00055	0.87551	1.09592	1.15328	0.119549	0.564221	1.13342		1.1645	1.02742	0.882283	15.0636	10.5155	5	12	5	1	485	55.307
P22352	Glutathione peroxidase 3 OS=Homo sapiens OX=9606 GN=GPX3 PE=1 SV=2	9	1.00496	0.98342	0.861151	0.889497	0.840799	0.72578	0.760204	0.947078	0.957717	0.191773	0.682188	1.10909		0.932778	0.841027	0.901637	48.659	28.7611	5	55	5	1	226	25.537
Q8IZF2	Adhesion G protein-coupled receptor F5 OS=Homo sapiens OX=9606 GN=ADGRF5 PE=1 SV=3	4	1.10976	1.06679	0.9821	1.14223	0.878575	0.899836	1.17857	0.985667	0.993658	0.214221	0.682188	1.09333		1.07351	0.981868	0.914635	17.6331	5.1263	5	8	5	1	1346	149.361
P08709	Coagulation factor VII OS=Homo sapiens OX=9606 GN=F7 PE=1 SV=1	4	1.13514	1.02511	1.00339	0.857768	1.13546	1.15928	1.03469	1.07607	1.0148	0.219683	0.682188	1.08222		1.00038	1.08263	1.08222	33.3134	19.3133	5	15	5	1	466	51.56
P02042	Hemoglobin subunit delta OS=Homo sapiens OX=9606 GN=HBD PE=1 SV=2	14	2.09266	0.824254	1.02177	1.05033	1.4204	19.9288	1.18571	1.07497	4.59514	0.227537	0.682188	2.38262		1.16643	2.77916	2.38262	124.821	76.8707	9	150	5	1	147	16.045
P68871	Hemoglobin subunit beta OS=Homo sapiens OX=9606 GN=HBB PE=1 SV=2	12	2.03971	0.761724	0.990808	0.967177	1.28225	17.5402	1.12347	1.02426	3.95772	0.239646	0.682188	2.28491		1.10463	2.52397	2.28491	209.856	76.8707	9	319	5	1	147	15.988
P22692	Insulin-like growth factor-binding protein 4 OS=Homo sapiens OX=9606 GN=IGFBP4 PE=1 SV=2	5	0.903475	0.788252	0.854378	0.857768	0.937938	0.925014	0.873469	0.807056	1.21987	0.248774	0.682188	1.10958		0.849964	0.9431	1.10958	34.1734	24.8062	5	15	5	1	258	27.915
P12109	Collagen alpha-1(VI) chain OS=Homo sapiens OX=9606 GN=COL6A1 PE=1 SV=3	5	0.943188	0.838465	1.01209	0.923414	0.825688	0.861522	0.897959	0.984564	0.659619	0.265651	0.682188	1.1056		0.927204	0.838639	0.904482	22.5532	6.51751	5	12	5	1	1028	108.462
P00441	Superoxide dismutase [Cu-Zn] OS=Homo sapiens OX=9606 GN=SOD1 PE=1 SV=2	5	1.08108	0.825201	1.76584	0.733042	0.990826	2.10728	1.31327	1.12238	1.3277	0.310553	0.694294	1.27831		1.03663	1.32514	1.27831	24.6658	31.1688	5	14	5	1	154	15.926
P39060	Collagen alpha-1(XVIII) chain OS=Homo sapiens OX=9606 GN=COL18A1 PE=1 SV=5	5	1.03696	0.942681	1.03241	0.969365	1.04803	0.975369	1.07551	1.12128	0.965116	0.33131	0.702102	1.04105		0.994527	1.03536	1.04105	22.6128	3.81984	5	10	5	1	1754	178.077
P03950	Angiogenin OS=Homo sapiens OX=9606 GN=ANG PE=1 SV=1	7	1.27192	0.876362	1.07112	1.4453	1.14949	1.05419	1.00612	0.90849	1.05391	0.347571	0.709563	1.11121		1.14613	1.03143	0.899922	29.0224	40.1361	5	10	5	1	147	16.539
P02655	Apolipoprotein C-II OS=Homo sapiens OX=9606 GN=APOC2 PE=1 SV=1	11	0.606729	0.805306	0.535075	0.964989	0.606584	0.609743	1.81633	1.42007	0.732558	0.369956	0.71944	1.31342		0.708717	0.930843	1.31342	87.7109	52.4752	5	101	5	1	101	11.277
A1L4H1	Soluble scavenger receptor cysteine-rich domain-containing protein SSC5D OS=Homo sapiens OX=9606 GN=SSC5D PE=1 SV=3	3	1.2289	0.962577	0.959845	1.3523	1.46789	1.33333	1.10306	1.043	1.19239	0.413653	0.765103	1.09454		1.11316	1.21839	1.09454	26.045	6.548	5	5	5	1	1573	165.639
P09960	Leukotriene A-4 hydrolase OS=Homo sapiens OX=9606 GN=LTA4H PE=1 SV=2	5	0.860452	0.786357	0.996613	0.899344	0.863465	1.20963	0.817347	0.848953	1.15328	0.419638	0.766046	1.09326		0.88247	0.964771	1.09326	18.8946	10.1473	5	6	5	1	611	69.241
P30101	Protein disulfide-isomerase A3 OS=Homo sapiens OX=9606 GN=PDIA3 PE=1 SV=4	4	1.0888	1.12743	1.0208	1.23632	1.06746	1.01149	1.09898	1.11466	1.10148	0.424334	0.766046	1.03477		1.11565	1.07816	0.9664	17.7149	10.495	5	6	5	1	505	56.747
Q13228	Methanethiol oxidase OS=Homo sapiens OX=9606 GN=SELENBP1 PE=1 SV=2	5	0.786542	0.67172	1.16401	0.643326	0.711279	1.28517	0.946939	0.85226	0.817125	0.450681	0.775297	1.13949		0.793093	0.903725	1.13949	13.3261	9.74576	5	6	5	1	472	52.358
Q13332	Receptor-type tyrosine-protein phosphatase S OS=Homo sapiens OX=9606 GN=PTPRS PE=1 SV=3	5	1.24545	1.16248	1.20174	1.47812	1.28548	1.01368	1.34184	1.24366	1.12051	0.460279	0.775623	1.05974		1.26636	1.19497	0.943624	30.0012	3.79877	5	10	5	1	1948	216.905
P14780	Matrix metalloproteinase-9 OS=Homo sapiens OX=9606 GN=MMP9 PE=1 SV=3	3	0.763376	0.761724	1.28689	1.24289	0.836481	2.4127	1.03163	0.875413	1.22199	0.503596	0.789155	1.19516		0.982036	1.17369	1.19516	20.1727	10.4668	5	6	5	1	707	78.408
P14618	Pyruvate kinase PKM OS=Homo sapiens OX=9606 GN=PKM PE=1 SV=4	4	0.71594	0.867835	0.955975	0.888403	0.873179	1.27422	0.696939	0.787211	1.12896	0.556522	0.828982	1.08911		0.8523	0.928245	1.08911	14.6165	10.1695	5	7	5	1	531	57.9
P12830	Cadherin-1 OS=Homo sapiens OX=9606 GN=CDH1 PE=1 SV=3	4	0.991726	1.27712	1.16014	1.32713	1.17323	1.09688	1.27755	1.14553	0.965116	0.558668	0.828982	1.0486		1.18171	1.12694	0.953653	55.5116	9.29705	5	13	5	1	882	97.396
Q9BWP8	Collectin-11 OS=Homo sapiens OX=9606 GN=COLEC11 PE=1 SV=1	8	0.940982	1.08385	0.988873	1.02079	0.944414	0.882321	1.05408	0.985667	1.04228	0.559395	0.828982	1.02821		1.00729	0.979661	0.972567	64.3984	26.1993	5	34	5	1	271	28.647
P54802	Alpha-N-acetylglucosaminidase OS=Homo sapiens OX=9606 GN=NAGLU PE=1 SV=2	4	1.13844	1.97821	0.911466	1.21116	1.18187	0.863711	0.878571	1.03749	1.82558	0.582424	0.836957	1.12944		1.25569	1.11178	0.885397	14.2346	7.40242	5	5	5	1	743	82.214
P55056	Apolipoprotein C-IV OS=Homo sapiens OX=9606 GN=APOC4 PE=1 SV=1	5	0.881412	1.44481	0.732463	1.3895	0.917431	0.731253	1.6051	2.13561	1.12051	0.650784	0.874983	1.13255		1.06699	1.20842	1.13255	18.171	37.7953	5	17	5	1	127	14.543
P02745	Complement C1q subcomponent subunit A OS=Homo sapiens OX=9606 GN=C1QA PE=1 SV=2	10	0.902372	0.866888	0.926947	0.804158	0.786832	0.853859	0.928571	0.898567	0.827696	0.675781	0.891903	1.01891		0.873848	0.857632	0.981442	87.8129	27.7551	5	341	5	1	245	26
P10586	Receptor-type tyrosine-protein phosphatase F OS=Homo sapiens OX=9606 GN=PTPRF PE=1 SV=2	4	1.11307	0.929417	0.999516	1.11707	1.15704	0.861522	1.1449	0.961411	0.936575	0.701748	0.910663	1.03106		1.03669	1.00546	0.969875	14.1664	3.72313	5	7	5	1	1907	212.744
Q9Y6Z7	Collectin-10 OS=Homo sapiens OX=9606 GN=COLEC10 PE=1 SV=2	4	0.901269	1.35291	1.05854	0.964989	0.915273	0.826492	1.17551	1.10033	1.12051	0.747929	0.939465	1.03716		1.05642	1.01857	0.964167	27.0983	19.4946	5	8	5	1	277	30.685
P05062	Fructose-bisphosphate aldolase B OS=Homo sapiens OX=9606 GN=ALDOB PE=1 SV=2	5	0.95422	1.7622	0.666667	0.865427	1.07933	0.788177	1.27755	0.851158	1.28541	0.849387	0.950082	1.04311		0.992454	1.03524	1.04311	20.8714	15.3846	5	7	5	1	364	39.448
P0DOX5	Immunoglobulin gamma-1 heavy chain OS=Homo sapiens OX=9606 PE=1 SV=2	4	0.925538	1.62861	1.25302	1.09519	1.12358	0.882321	1.40816	1.76406	1.10888	0.913103	0.970295	1.01939		1.19926	1.22252	1.01939	131.985	35.412	11	97	5	1	449	49.298
P01033	Metalloproteinase inhibitor 1 OS=Homo sapiens OX=9606 GN=TIMP1 PE=1 SV=1	3	0.828461	1.01658	0.974359	0.808534	0.876417	0.997263	0.869388	1.02536	0.772727	0.989181	0.99525	1.00108		0.902522	0.903498	1.00108	22.2278	31.401	5	10	5	1	207	23.156
O15394	Neural cell adhesion molecule 2 OS=Homo sapiens OX=9606 GN=NCAM2 PE=1 SV=2	4	0.880309	0.857414	0.899855	0.839168	0.685375	0.701697	0.735714	0.696803	0.715645	1.33713e-05	0.00657867	1.22926	3	0.868884	0.706836	0.813499	12.6103	5.37634	4	5	4	1	837	92.988
Q12913	Receptor-type tyrosine-protein phosphatase eta OS=Homo sapiens OX=9606 GN=PTPRJ PE=1 SV=3	3	1.03806	0.965419	0.860184	0.966083	0.827847	0.842912	0.831633	0.758545	0.84778	0.00788156	0.325696	1.16346		0.955291	0.82108	0.859508	18.9927	3.51533	4	10	4	1	1337	145.851
Q16853	Membrane primary amine oxidase OS=Homo sapiens OX=9606 GN=AOC3 PE=1 SV=3	4	1.10645	0.907627	0.978229	1.05142	0.889369	0.758621	0.832653	0.819184	0.948203	0.0189317	0.408249	1.18999		1.00813	0.84717	0.840342	18.2279	5.89777	4	8	4	1	763	84.568
P11362	Fibroblast growth factor receptor 1 OS=Homo sapiens OX=9606 GN=FGFR1 PE=1 SV=3	2	1.13624	1.32354	1.18433	1.29869	1.13114	1.01587	1.03469	1.15656	1.09725	0.0207025	0.408249	1.13584		1.23323	1.08575	0.880405	17.0917	4.98783	4	10	4	1	822	91.809
P16070	CD44 antigen OS=Homo sapiens OX=9606 GN=CD44 PE=1 SV=3	6	0.937672	0.774988	0.871795	0.946389	0.812736	0.738916	0.781633	0.787211	0.778013	0.0283913	0.416855	1.1291		0.879949	0.779336	0.885661	20.7851	5.25606	4	28	4	1	742	81.487
Q08830	Fibrinogen-like protein 1 OS=Homo sapiens OX=9606 GN=FGL1 PE=1 SV=3	4	0.733591	0.912364	0.685051	0.752735	0.527793	0.679803	0.791837	0.560088	0.733615	0.157653	0.630446	1.17776		0.766473	0.650791	0.849072	12.1782	10.2564	4	6	4	1	312	36.357
P12318	Low affinity immunoglobulin gamma Fc region receptor II-a OS=Homo sapiens OX=9606 GN=FCGR2A PE=1 SV=4	5	0.961942	0.632875	0.809869	0.712254	0.809498	0.905309	0.931633	0.884234	0.80444	0.21404	0.682188	1.12431		0.769802	0.865493	1.12431	27.5298	20.1893	4	13	4	1	317	34.978
P80188	Neutrophil gelatinase-associated lipocalin OS=Homo sapiens OX=9606 GN=LCN2 PE=1 SV=2	5	1.3326	1.25722	1.47557	1.33479	1.30923	1.97154	1.44388	1.54355	1.35835	0.237419	0.682188	1.11932		1.34779	1.50861	1.11932	19.7978	32.3232	4	8	4	1	198	22.574
P02776	Platelet factor 4 OS=Homo sapiens OX=9606 GN=PF4 PE=1 SV=2	7	0.344181	0.662245	0.668602	0.280088	0.494334	1.19759	0.419388	1.10474	0.511628	0.253531	0.682188	1.48547		0.454534	0.675199	1.48547	57.3292	35.6436	4	31	4	1	101	10.838
P07998	Ribonuclease pancreatic OS=Homo sapiens OX=9606 GN=RNASE1 PE=1 SV=4	6	1.18036	0.850782	0.980164	0.956236	1.55747	1.02025	1.12347	1.03418	1	0.254119	0.682188	1.14771		0.984974	1.13046	1.14771	24.9791	33.9744	4	36	4	1	156	17.633
P0DOX8	Immunoglobulin lambda-1 light chain OS=Homo sapiens OX=9606 PE=1 SV=1	14	0.831771	1.55566	1.34398	1.43435	2.15758	1.35742	7.45714	1.27122	1.11839	0.304791	0.690228	1.58188		1.25673	1.98799	1.58188	95.6205	36.1111	7	82	4	1	216	22.816
Q9BTY2	Plasma alpha-L-fucosidase OS=Homo sapiens OX=9606 GN=FUCA2 PE=1 SV=2	3	0.700496	0.646139	0.655056	0.87965	1.07825	0.835249	0.560204	0.786108	1.04968	0.31417	0.694294	1.17437		0.714628	0.839237	1.17437	9.8725	7.49465	4	5	4	1	467	54.032
P06702	Protein S100-A9 OS=Homo sapiens OX=9606 GN=S100A9 PE=1 SV=1	11	2.39934	0.733302	1.24528	1.10832	1.23907	8.13574	1.18367	1.02977	3.80867	0.317512	0.694294	1.72871		1.24832	2.15798	1.72871	58.1532	44.7368	4	53	4	1	114	13.234
P0C0L5	Complement C4-B OS=Homo sapiens OX=9606 GN=C4B PE=1 SV=2	10	1.45725	0.489815	0.886309	0.71663	0.848354	0.703886	0.454082	0.6957	0.618393	0.349675	0.71091	1.26105		0.820563	0.650699	0.792991	2104.03	66.6284	93	4985	4	1	1744	192.631
Q15166	Serum paraoxonase/lactonase 3 OS=Homo sapiens OX=9606 GN=PON3 PE=1 SV=3	5	0.798676	1.05448	0.859216	0.761488	0.736104	0.907499	0.715306	0.697905	0.909091	0.360793	0.718459	1.09385		0.861575	0.787655	0.914203	34.901	23.1638	6	33	4	1	354	39.582
Q9Y5Y7	Lymphatic vessel endothelial hyaluronic acid receptor 1 OS=Homo sapiens OX=9606 GN=LYVE1 PE=1 SV=2	5	2.03971	1.59545	1.85293	1.9267	1.96006	1.66284	1.57551	1.71114	1.8055	0.366843	0.718459	1.06218		1.84621	1.73814	0.941463	13.7134	10.8696	4	18	4	1	322	35.191
P32942	Intercellular adhesion molecule 3 OS=Homo sapiens OX=9606 GN=ICAM3 PE=1 SV=2	3	1.03916	1.20322	1.12917	1.1849	1.05774	1.12644	1.24796	0.968026	1.02748	0.406446	0.764354	1.05167		1.13728	1.08141	0.950872	12.4888	6.94698	4	7	4	1	547	59.503
P61769	Beta-2-microglobulin OS=Homo sapiens OX=9606 GN=B2M PE=1 SV=1	10	1.20905	0.843202	0.963716	0.762582	1.16999	1.05309	1.27653	0.832415	0.903805	0.426225	0.766046	1.11165		0.930363	1.03424	1.11165	68.9423	41.1765	4	56	4	1	119	13.706
P78417	Glutathione S-transferase omega-1 OS=Homo sapiens OX=9606 GN=GSTO1 PE=1 SV=2	4	1.03916	1.01279	1.16884	0.530635	0.679978	1.53914	1.07755	1.12789	1.14799	0.426889	0.766046	1.20004		0.898853	1.07866	1.20004	10.3872	15.7676	4	6	4	1	241	27.548
P24593	Insulin-like growth factor-binding protein 5 OS=Homo sapiens OX=9606 GN=IGFBP5 PE=1 SV=1	4	0.937672	1.02984	0.944364	1.41357	1.01781	0.95457	1.08367	1	0.913319	0.458918	0.775623	1.07392		1.06554	0.9922	0.931171	23.4558	17.6471	4	12	4	1	272	30.55
P04180	Phosphatidylcholine-sterol acyltransferase OS=Homo sapiens OX=9606 GN=LCAT PE=1 SV=1	4	0.865968	1.18996	0.857281	0.939825	0.856989	1.16913	0.928571	1.18302	1.05708	0.460329	0.775623	1.07982		0.954555	1.03074	1.07982	31.2196	14.7727	4	9	4	1	440	49.546
P29401	Transketolase OS=Homo sapiens OX=9606 GN=TKT PE=1 SV=3	3	0.707115	0.568451	0.632801	0.637856	0.601187	1.15161	0.638776	0.457552	1.17759	0.463982	0.77646	1.18271		0.634663	0.75062	1.18271	23.7747	8.98876	4	6	4	1	623	67.835
P30043	Flavin reductase (NADPH) OS=Homo sapiens OX=9606 GN=BLVRB PE=1 SV=3	4	0.953116	0.595926	1.41655	0.643326	0.701565	1.80296	0.970408	0.905182	0.995772	0.480935	0.777599	1.20304		0.848203	1.02042	1.20304	34.6304	31.068	4	8	4	1	206	22.105
P80723	Brain acid soluble protein 1 OS=Homo sapiens OX=9606 GN=BASP1 PE=1 SV=2	3	0.999448	0.572241	0.824383	0.599562	0.604425	0.811166	0.626531	0.529217	0.760042	0.506855	0.789155	1.10778		0.729165	0.658223	0.902709	22.547	27.3128	4	4	4	1	227	22.68
P06732	Creatine kinase M-type OS=Homo sapiens OX=9606 GN=CKM PE=1 SV=2	4	0.985108	0.776883	2.29995	0.97046	1.35456	1.35742	1.76735	1.00441	1.20825	0.5679	0.833128	1.15092		1.14323	1.31577	1.15092	12.4737	13.3858	4	4	4	1	381	43.074
P10645	Chromogranin-A OS=Homo sapiens OX=9606 GN=CHGA PE=1 SV=7	3	1.03365	1.00805	0.992743	0.97046	3.08904	0.889984	0.882653	1.08159	0.825581	0.601178	0.849101	1.16613		1.00096	1.16725	1.16613	14.0374	9.84683	4	6	4	1	457	50.658
P49913	Cathelicidin antimicrobial peptide OS=Homo sapiens OX=9606 GN=CAMP PE=1 SV=1	3	0.633205	1.05258	0.641509	1.34245	0.518079	1.76026	1.02653	1.61852	0.731501	0.623449	0.866488	1.17276		0.870413	1.02079	1.17276	9.94094	22.3529	4	11	4	1	170	19.289
Q96KG7	Multiple epidermal growth factor-like domains protein 10 OS=Homo sapiens OX=9606 GN=MEGF10 PE=1 SV=1	3	0.836183	1.01753	0.826318	0.948578	0.923907	1.05419	1.01429	0.842337	0.842495	0.672795	0.891903	1.03071		0.903685	0.931434	1.03071	18.1792	3.85965	4	6	4	1	1140	122.121
P0C0L4	Complement C4-A OS=Homo sapiens OX=9606 GN=C4A PE=1 SV=2	207	0.7016	0.421601	0.594098	0.968271	0.744738	0.561576	0.659184	0.800441	0.689218	0.703358	0.910663	1.06834		0.642261	0.686153	1.06834	2087.4	66.6284	93	4966	4	1	1744	192.664
Q6UY14	ADAMTS-like protein 4 OS=Homo sapiens OX=9606 GN=ADAMTSL4 PE=1 SV=2	4	0.738003	0.670772	0.651185	0.642232	0.628171	0.70936	0.680612	0.632856	0.682875	0.750426	0.939465	1.01277		0.67454	0.666036	0.987394	19.5128	4.46927	4	8	4	1	1074	116.471
P36980	Complement factor H-related protein 2 OS=Homo sapiens OX=9606 GN=CFHR2 PE=1 SV=1	8	0.784335	1.00237	0.7015	0.736324	0.906638	0.922824	0.458163	0.832415	0.805497	0.783693	0.940371	1.04752		0.798282	0.762071	0.954638	165.289	41.8519	8	271	4	1	270	30.631
Q86UD1	Out at first protein homolog OS=Homo sapiens OX=9606 GN=OAF PE=2 SV=1	5	1.18588	1.02511	1.01403	1.05689	1.27145	1.0717	0.904082	1.04741	1.02114	0.879239	0.956576	1.01103		1.06837	1.05671	0.989086	24.2174	16.8498	4	9	4	1	273	30.669
P02741	C-reactive protein OS=Homo sapiens OX=9606 GN=CRP PE=1 SV=1	5	4.46773	0.560872	0.774069	1.13129	1.78521	0.810071	0.77551	1.59757	2.14271	0.88075	0.956576	1.07527		1.2171	1.30871	1.07527	22.5182	20.9821	4	20	4	1	224	25.023
Q86TH1	ADAMTS-like protein 2 OS=Homo sapiens OX=9606 GN=ADAMTSL2 PE=1 SV=1	4	1.00165	1.14069	0.987905	0.971554	1.13869	0.977559	1.44082	0.815877	0.924947	0.899499	0.966274	1.01523		1.02333	1.03891	1.01523	9.33993	4.10095	4	6	4	1	951	104.553
P34096	Ribonuclease 4 OS=Homo sapiens OX=9606 GN=RNASE4 PE=1 SV=3	3	0.990623	0.851729	0.87373	0.798687	0.908797	1.10892	0.817347	0.748622	0.807611	0.93793	0.975606	1.00703		0.875974	0.869857	0.993017	18.8777	34.6939	4	10	4	1	147	16.829
P20774	Mimecan OS=Homo sapiens OX=9606 GN=OGN PE=1 SV=1	4	1.11307	1.28091	1.11659	1.25164	1.22396	1.18664	1.43878	1.24587	0.890063	0.965211	0.991406	1.00429		1.1881	1.18303	0.995727	10.1097	17.4497	4	4	4	1	298	33.901
P02452	Collagen alpha-1(I) chain OS=Homo sapiens OX=9606 GN=COL1A1 PE=1 SV=5	2	1.85328	1.87589	1.71456	1.34792	1.24447	1.01697	1.19592	1.09041	1.14376	0.00152453	0.250022	1.48272	3	1.68361	1.13549	0.674438	17.6531	1.63934	3	5	3	1	1464	138.857
Q9UBG0	C-type mannose receptor 2 OS=Homo sapiens OX=9606 GN=MRC2 PE=1 SV=2	2	1.14837	1.3207	1.14562	1.28009	1.00917	0.97318	0.94898	0.998897	1.11311	0.00349575	0.260127	1.21254	3	1.22121	1.00715	0.824713	13.6216	3.24544	3	4	3	1	1479	166.568
Q9HBB8	Cadherin-related family member 5 OS=Homo sapiens OX=9606 GN=CDHR5 PE=1 SV=3	3	0.820739	0.604453	0.918239	0.805252	1.07609	1.28407	0.909184	1.06725	1.04545	0.0154406	0.403383	1.37474	1	0.77824	1.06987	1.37474	9.63033	4.14201	3	5	3	1	845	88.169
Q13449	Limbic system-associated membrane protein OS=Homo sapiens OX=9606 GN=LSAMP PE=1 SV=2	2	1.07667	1.18238	1.0837	1.15974	1.02644	0.776136	1.05714	0.822492	0.975687	0.0313488	0.416855	1.21634	3	1.12467	0.924634	0.822135	10.6118	8.57988	3	4	3	1	338	37.37
P07333	Macrophage colony-stimulating factor 1 receptor OS=Homo sapiens OX=9606 GN=CSF1R PE=1 SV=2	3	1.02482	1.03363	1.04403	1.12363	0.931462	1.01916	0.94898	0.979052	1.04545	0.0547525	0.530223	1.07308		1.05581	0.983909	0.931896	22.115	4.01235	3	12	3	1	972	107.915
Q07075	Glutamyl aminopeptidase OS=Homo sapiens OX=9606 GN=ENPEP PE=1 SV=3	2	0.815223	1.11322	0.972424	0.844639	0.810577	0.787083	0.786735	0.815877	0.573996	0.0637809	0.530223	1.24125		0.929171	0.748575	0.805637	12.5929	4.28422	3	4	3	1	957	109.176
Q9UBQ6	Exostosin-like 2 OS=Homo sapiens OX=9606 GN=EXTL2 PE=1 SV=1	2	0.969664	1.05448	1.03822	1.14004	1.03184	0.95676	0.922449	0.833517	0.971459	0.0643027	0.530223	1.11475		1.04886	0.940891	0.897061	11.6626	13.3333	3	5	3	1	330	37.441
P12814	Alpha-actinin-1 OS=Homo sapiens OX=9606 GN=ACTN1 PE=1 SV=2	3	1.08218	1.56419	0.964683	0.871991	1.68807	1.40011	1.20204	1.37817	1.75581	0.0670269	0.530223	1.34611		1.09237	1.47045	1.34611	8.84908	3.25112	3	3	3	1	892	102.993
Q5VY43	Platelet endothelial aggregation receptor 1 OS=Homo sapiens OX=9606 GN=PEAR1 PE=1 SV=1	2	1.11748	0.994789	1.03145	0.944201	0.954128	0.952381	0.813265	0.809261	1.01163	0.0866082	0.534131	1.1279		1.02005	0.904382	0.886606	12.0607	3.27869	3	5	3	1	1037	110.591
P16035	Metalloproteinase inhibitor 2 OS=Homo sapiens OX=9606 GN=TIMP2 PE=1 SV=2	3	1.16161	1.29038	1.27818	1.31182	1.21641	1.10126	1.16429	1.22933	1.20296	0.096559	0.534131	1.0653		1.2591	1.18192	0.938703	9.30614	13.1818	3	4	3	1	220	24.383
P18206	Vinculin OS=Homo sapiens OX=9606 GN=VCL PE=1 SV=4	3	0.861555	1.41639	0.833091	0.806346	1.24987	1.23591	1.05	1.15656	1.35835	0.104134	0.545044	1.26714		0.951525	1.20571	1.26714	18.0656	3.43915	3	8	3	1	1134	123.722
P62937	Peptidyl-prolyl cis-trans isomerase A OS=Homo sapiens OX=9606 GN=PPIA PE=1 SV=2	1	1.16271	1.29891	1.73488	0.568928	1.45278	3.27094	1.61837	1.33186	2.11945	0.105754	0.547692	1.67487		1.10496	1.85066	1.67487	8.50648	15.1515	3	5	3	1	165	18.001
Q04721	Neurogenic locus notch homolog protein 2 OS=Homo sapiens OX=9606 GN=NOTCH2 PE=1 SV=3	2	1.00386	0.756987	0.934688	0.682713	0.67674	0.702791	0.846939	0.667034	0.57611	0.111334	0.55523	1.2119		0.834482	0.688574	0.825152	10.585	1.41643	3	5	3	1	2471	265.226
P01591	Immunoglobulin J chain OS=Homo sapiens OX=9606 GN=JCHAIN PE=1 SV=4	4	0.7369	1.28849	1.50556	2.15536	5.36643	1.84236	3.34082	1.54906	1.61945	0.117527	0.564221	1.82597		1.32488	2.41919	1.82597	30.0354	23.2704	3	14	3	1	159	18.087
P37802	Transgelin-2 OS=Homo sapiens OX=9606 GN=TAGLN2 PE=1 SV=3	1	0.820739	2.66319	1.02951	0.536105	2.29897	1.83361	1.32449	1.71334	2.03066	0.127102	0.58443	1.72704		1.04803	1.80998	1.72704	9.53971	14.0704	3	3	3	1	199	22.377
P01344	Insulin-like growth factor II OS=Homo sapiens OX=9606 GN=IGF2 PE=1 SV=1	3	1.28627	1.32354	1.14659	1.34136	1.2218	1.05747	1.16735	1.25689	1.18922	0.132178	0.587875	1.08118		1.27205	1.17654	0.924912	36.4589	15	3	23	3	1	180	20.127
Q99969	Retinoic acid receptor responder protein 2 OS=Homo sapiens OX=9606 GN=RARRES2 PE=1 SV=1	3	1.01931	0.755092	1.00145	0.954048	1.24123	0.922824	1.27551	1.49283	0.903805	0.136733	0.587875	1.23686		0.926032	1.14538	1.23686	15.3384	21.4724	3	8	3	1	163	18.606
Q9NQ38	Serine protease inhibitor Kazal-type 5 OS=Homo sapiens OX=9606 GN=SPINK5 PE=1 SV=2	3	1.03916	1.14543	1.34978	1.15098	1.14409	0.951286	1.08878	1.07166	1.03488	0.136813	0.587875	1.10411		1.16613	1.05617	0.905703	7.34856	4.13534	3	4	3	1	1064	120.637
P35916	Vascular endothelial growth factor receptor 3 OS=Homo sapiens OX=9606 GN=FLT4 PE=1 SV=3	3	1.0888	0.936997	0.912433	1.08753	0.855909	1.00274	0.756122	0.943771	0.952431	0.158724	0.630446	1.11725		1.00307	0.897804	0.895054	13.4582	2.86134	3	5	3	1	1363	152.66
P11279	Lysosome-associated membrane glycoprotein 1 OS=Homo sapiens OX=9606 GN=LAMP1 PE=1 SV=3	3	1.04026	1.07627	0.95404	1.12254	0.915273	0.975369	1.11837	0.844542	0.920719	0.15932	0.630446	1.10077		1.04642	0.950628	0.908453	9.23887	6.71463	3	4	3	1	417	44.854
P13473	Lysosome-associated membrane glycoprotein 2 OS=Homo sapiens OX=9606 GN=LAMP2 PE=1 SV=2	4	0.860452	0.78162	0.776004	0.998906	0.850513	0.726875	0.789796	0.747519	0.77167	0.174759	0.666524	1.0948		0.849724	0.776143	0.913407	13.9146	7.07317	3	25	3	1	410	44.932
Q16270	Insulin-like growth factor-binding protein 7 OS=Homo sapiens OX=9606 GN=IGFBP7 PE=1 SV=1	3	1.05902	1.16059	1.21819	0.954048	0.915273	0.937055	1.16327	1.01874	0.932347	0.191931	0.682188	1.10507		1.09324	0.989298	0.904921	14.6224	14.8936	3	7	3	1	282	29.111
P52209	6-phosphogluconate dehydrogenase, decarboxylating OS=Homo sapiens OX=9606 GN=PGD PE=1 SV=3	3	0.905681	0.952155	1.23657	0.840263	0.996222	3.22496	1.16224	0.891951	1.89535	0.200487	0.682188	1.48581		0.972926	1.44558	1.48581	9.37016	6.41822	3	3	3	1	483	53.106
Q14956	Transmembrane glycoprotein NMB OS=Homo sapiens OX=9606 GN=GPNMB PE=1 SV=2	4	1.28296	1.33018	1.1195	1.01094	0.985429	1.07389	1.01429	1.18853	1.15116	0.243106	0.682188	1.09166		1.17887	1.07989	0.916034	18.4864	6.64336	3	8	3	1	572	63.882
O43505	Beta-1,4-glucuronyltransferase 1 OS=Homo sapiens OX=9606 GN=B4GAT1 PE=1 SV=1	2	0.938776	1.11416	1.33043	1.19256	1.01997	0.894362	0.990816	1.08379	1.15222	0.243503	0.682188	1.10785		1.135	1.02451	0.902649	6.7031	6.0241	3	3	3	1	415	47.089
Q7Z3B1	Neuronal growth regulator 1 OS=Homo sapiens OX=9606 GN=NEGR1 PE=1 SV=3	3	1.369	1.27523	1.09144	1.51204	1.37615	1.07061	1.09184	1.10805	1.25687	0.246067	0.682188	1.10873		1.30283	1.17506	0.90193	9.31762	8.75706	3	3	3	1	354	38.694
P02656	Apolipoprotein C-III OS=Homo sapiens OX=9606 GN=APOC3 PE=1 SV=1	5	0.479868	0.680246	0.403483	0.832604	0.495413	0.759715	1.34388	1.35943	0.531712	0.258629	0.682188	1.42098		0.575457	0.817715	1.42098	64.3897	46.4646	3	86	3	1	99	10.845
P07858	Cathepsin B OS=Homo sapiens OX=9606 GN=CTSB PE=1 SV=3	3	0.731384	0.827096	1.01984	0.655361	0.555855	0.952381	0.671429	0.699008	0.559197	0.265244	0.682188	1.18335		0.797403	0.673851	0.845056	11.5588	10.9145	3	4	3	1	339	37.797
Q9NZD4	Alpha-hemoglobin-stabilizing protein OS=Homo sapiens OX=9606 GN=AHSP PE=1 SV=1	3	0.815223	0.449076	1.14465	0.309628	0.848354	1.39901	0.892857	0.577729	0.744186	0.285166	0.690228	1.42377		0.600175	0.85451	1.42377	9.44039	24.5098	3	5	3	1	102	11.833
P20023	Complement receptor type 2 OS=Homo sapiens OX=9606 GN=CR2 PE=1 SV=2	3	1.1241	0.715301	1.12821	1.40263	1.0653	1.11768	1.26735	1.49394	1.3203	0.30264	0.690228	1.17107		1.06208	1.24376	1.17107	8.7271	2.51694	3	3	3	1	1033	112.842
P10124	Serglycin OS=Homo sapiens OX=9606 GN=SRGN PE=1 SV=3	4	0.422504	1.16817	0.924045	0.341357	0.888289	1.21511	0.607143	1.63837	0.606765	0.304224	0.690228	1.46123		0.628144	0.917864	1.46123	24.818	22.1519	3	9	3	1	158	17.641
O95428	Papilin OS=Homo sapiens OX=9606 GN=PAPLN PE=2 SV=4	3	0.81412	0.935102	1.015	1.04267	1.05019	0.930487	1.56327	1.07277	0.885835	0.331422	0.702102	1.13719		0.947414	1.07739	1.13719	14.8487	3.36463	3	4	3	1	1278	137.612
Q9P232	Contactin-3 OS=Homo sapiens OX=9606 GN=CNTN3 PE=1 SV=3	2	1.11307	0.973946	1.20271	1.06236	1.12682	1.15161	1.46837	1.02756	1.15011	0.331708	0.702102	1.08427		1.08486	1.17627	1.08427	14.3501	3.98833	3	4	3	1	1028	112.812
P07738	Bisphosphoglycerate mutase OS=Homo sapiens OX=9606 GN=BPGM PE=1 SV=2	3	0.928847	0.682141	1.3643	0.56674	0.819212	1.84018	1.08673	0.833517	0.953488	0.364383	0.718459	1.26007		0.836619	1.0542	1.26007	7.56419	11.9691	3	6	3	1	259	29.987
P01859	Immunoglobulin heavy constant gamma 2 OS=Homo sapiens OX=9606 GN=IGHG2 PE=1 SV=2	4	0.771098	1.19754	1.05951	1.11707	1.10308	0.881226	1.25816	1.29327	1.20402	0.388964	0.741746	1.11251		1.02246	1.1375	1.11251	71.8292	29.7546	9	70	3	1	326	35.878
P13598	Intercellular adhesion molecule 2 OS=Homo sapiens OX=9606 GN=ICAM2 PE=1 SV=2	4	1.26531	1.45523	1.27044	1.59081	1.14085	1.29064	1.40306	1.41786	1.32875	0.418387	0.766046	1.05837		1.38891	1.31231	0.944849	23.9934	12.3636	3	13	3	1	275	30.635
P02654	Apolipoprotein C-I OS=Homo sapiens OX=9606 GN=APOC1 PE=1 SV=1	5	0.569222	0.952155	0.686018	1.49672	0.506206	1.49206	1.3449	1.80706	0.976744	0.429291	0.766046	1.3012		0.863707	1.12386	1.3012	15.875	30.1205	3	28	3	1	83	9.326
Q13790	Apolipoprotein F OS=Homo sapiens OX=9606 GN=APOF PE=1 SV=2	4	0.3861	0.720038	0.471214	0.962801	0.475985	0.861522	0.620408	1.54686	0.570825	0.48451	0.777599	1.24479		0.59594	0.741819	1.24479	35.7166	11.6564	3	26	3	1	326	35.377
Q13740	CD166 antigen OS=Homo sapiens OX=9606 GN=ALCAM PE=1 SV=2	4	0.854937	0.725722	0.842767	0.823851	0.793308	0.789272	0.778571	0.734289	0.849894	0.536277	0.80935	1.02784		0.81015	0.788206	0.972914	19.655	7.03259	3	5	3	1	583	65.061
P35908	Keratin, type II cytoskeletal 2 epidermal OS=Homo sapiens OX=9606 GN=KRT2 PE=1 SV=2	3	2.33094	0.715301	0.33672	5.26477	1.3211	0.47838	0.57551	0.705623	2.88478	0.627694	0.868219	1.39244		1.31119	0.94165	0.718162	27.4309	7.98122	4	9	3	1	639	65.393
P48637	Glutathione synthetase OS=Homo sapiens OX=9606 GN=GSS PE=1 SV=1	2	0.965251	0.828991	0.936623	0.777899	0.844037	0.872469	0.857143	0.801544	0.893235	0.641063	0.874983	1.02426		0.873815	0.853123	0.976319	8.2386	5.48523	3	3	3	1	474	52.352
Q16706	Alpha-mannosidase 2 OS=Homo sapiens OX=9606 GN=MAN2A1 PE=1 SV=2	2	1.11087	1.11511	1.07692	1.36105	1.14193	0.875753	1.55918	1.33738	1.35095	0.645919	0.874983	1.05975		1.16081	1.23016	1.05975	11.5867	2.62238	3	5	3	1	1144	131.057
Q13103	Secreted phosphoprotein 24 OS=Homo sapiens OX=9606 GN=SPP2 PE=1 SV=1	3	0.720353	1.40692	0.998549	0.934354	0.756611	1.25342	0.842857	1.19405	0.726216	0.748724	0.939465	1.06111		0.986106	0.929313	0.942407	13.4394	16.1137	3	3	3	1	211	24.322
P15151	Poliovirus receptor OS=Homo sapiens OX=9606 GN=PVR PE=1 SV=2	3	0.915609	0.864045	0.803096	0.929978	0.848354	0.908593	0.963265	0.718853	0.890063	0.792793	0.940371	1.01747		0.876742	0.861689	0.982831	12.3903	9.83213	3	10	3	1	417	45.274
Q03591	Complement factor H-related protein 1 OS=Homo sapiens OX=9606 GN=CFHR1 PE=1 SV=2	19	0.630998	0.846992	0.794388	0.845733	0.944414	0.881226	0.694898	0.644983	0.853066	0.800663	0.940371	1.02742		0.774093	0.795317	1.02742	357.386	57.8788	15	749	3	1	330	37.626
P03973	Antileukoproteinase OS=Homo sapiens OX=9606 GN=SLPI PE=1 SV=2	2	1.27413	1.02605	0.999516	1.15755	1.21425	1.02244	1.17653	1.10915	1.10571	0.832008	0.9463	1.01323		1.10899	1.12366	1.01323	6.77319	21.9697	3	5	3	1	132	14.316
Q9UJJ9	N-acetylglucosamine-1-phosphotransferase subunit gamma OS=Homo sapiens OX=9606 GN=GNPTG PE=1 SV=1	4	1.12521	1.38228	1.0508	1.37746	1.35888	1.04871	1.24388	1.22602	1.17125	0.843429	0.947413	1.01614		1.22492	1.20546	0.984113	34.1779	22.2951	3	6	3	1	305	33.952
P17174	Aspartate aminotransferase, cytoplasmic OS=Homo sapiens OX=9606 GN=GOT1 PE=1 SV=3	2	0.710425	0.884889	0.926947	0.617068	0.701565	0.858238	0.844898	0.706725	0.712474	0.870248	0.951148	1.01683		0.77437	0.761552	0.983448	14.3674	9.4431	3	3	3	1	413	46.219
P02144	Myoglobin OS=Homo sapiens OX=9606 GN=MB PE=1 SV=2	3	1.14286	0.952155	7.77262	1.08643	1.30275	1.33771	4.15204	1.15877	1.3277	0.891938	0.962354	1.07523		1.74108	1.61926	0.930033	14.3542	24.6753	3	7	3	1	154	17.173
P19652	Alpha-1-acid glycoprotein 2 OS=Homo sapiens OX=9606 GN=ORM2 PE=1 SV=2	3	3.14396	1.18048	0.835027	1.26368	2.24069	1.09031	1.05816	0.996692	1.76427	0.904521	0.968088	1.03919		1.40675	1.3537	0.962286	38.4901	34.3284	6	22	3	1	201	23.588
Q9HBR0	Putative sodium-coupled neutral amino acid transporter 10 OS=Homo sapiens OX=9606 GN=SLC38A10 PE=1 SV=2	3	1.00938	0.981525	1.06531	1.28118	1.07609	0.922824	1.27551	1.10695	1.00423	0.933259	0.975606	1.00702		1.07835	1.07083	0.993029	15.5207	3.48525	3	3	3	1	1119	119.687
P07451	Carbonic anhydrase 3 OS=Homo sapiens OX=9606 GN=CA3 PE=1 SV=3	1	0.750138	0.534344	2.50314	0.540481	0.617377	1.34537	1.42041	0.685777	0.675476	0.935273	0.975606	1.03267		0.858138	0.886176	1.03267	6.50742	11.1538	3	4	3	1	260	29.539
Q8NBJ4	Golgi membrane protein 1 OS=Homo sapiens OX=9606 GN=GOLM1 PE=1 SV=1	2	0.861555	0.74846	0.909531	1.22429	1.28656	0.715928	1.24184	0.747519	0.731501	0.952064	0.984066	1.01111		0.920531	0.910417	0.989013	8.37014	9.72569	3	4	3	1	401	45.306
Q05682	Caldesmon OS=Homo sapiens OX=9606 GN=CALD1 PE=1 SV=3	2	0.787645	1.42492	0.686986	0.606127	2.23529	1.22058	1.34082	1.3032	1.86575	0.0215741	0.408249	1.87249	2	0.826814	1.5482	1.87249	4.49184	2.26986	2	3	2	1	793	93.175
P63104	14-3-3 protein zeta/delta OS=Homo sapiens OX=9606 GN=YWHAZ PE=1 SV=1	4	0.945394	1.19659	1.11756	0.843545	1.36535	1.74713	1.18673	1.1731	1.44926	0.0284271	0.416855	1.3474	2	1.01621	1.36924	1.3474	18.7004	16.7347	4	13	2	1	245	27.728
O94985	Calsyntenin-1 OS=Homo sapiens OX=9606 GN=CLSTN1 PE=1 SV=1	2	0.959735	1.00995	0.942429	0.882932	0.890448	0.880131	0.82449	0.898567	0.892178	0.0366862	0.454548	1.08091		0.947669	0.876735	0.92515	8.01929	2.14067	2	2	2	1	981	109.724
P59665	Neutrophil defensin 1 OS=Homo sapiens OX=9606 GN=DEFA1 PE=1 SV=1	2	1.35466	0.976788	1.25786	1.11707	0.733945	1.02135	0.904082	0.980154	1.03805	0.0473294	0.525835	1.25784	4	1.16771	0.92835	0.795016	5.86858	19.1489	2	5	2	1	94	10.194
P46531	Neurogenic locus notch homolog protein 1 OS=Homo sapiens OX=9606 GN=NOTCH1 PE=1 SV=4	1	1.02041	1.0109	0.959845	1.06674	0.896924	0.891078	0.990816	0.981257	0.819239	0.0502322	0.525835	1.10959		1.01376	0.913633	0.901232	10.2462	1.76125	2	2	2	1	2555	272.323
P23471	Receptor-type tyrosine-protein phosphatase zeta OS=Homo sapiens OX=9606 GN=PTPRZ1 PE=1 SV=4	1	0.792057	0.8072	0.812772	0.743982	0.755532	0.724685	0.697959	0.749724	0.784355	0.0700498	0.530223	1.06289		0.788528	0.741873	0.940832	5.38693	0.820734	2	2	2	1	2315	254.429
P30530	Tyrosine-protein kinase receptor UFO OS=Homo sapiens OX=9606 GN=AXL PE=1 SV=4	2	1.3337	1.12743	1.2656	1.32057	1.26066	1.01916	1.08163	1.129	1.18605	0.0880558	0.534131	1.11201		1.25907	1.13225	0.899272	5.27383	2.12528	2	2	2	1	894	98.274
P62258	14-3-3 protein epsilon OS=Homo sapiens OX=9606 GN=YWHAE PE=1 SV=1	2	1.00386	1.14448	1.7852	0.629103	1.38478	2.40832	1.51224	1.38479	1.61416	0.0993716	0.541408	1.52313		1.06579	1.62334	1.52313	12.5359	15.6863	3	10	2	1	255	29.155
P40197	Platelet glycoprotein V OS=Homo sapiens OX=9606 GN=GP5 PE=1 SV=1	2	0.525097	1.08574	0.712143	0.538293	0.920669	1.40668	0.638776	2.00882	1.08879	0.101534	0.541408	1.64672		0.683735	1.12592	1.64672	9.62767	4.10714	2	4	2	1	560	60.921
P15291	Beta-1,4-galactosyltransferase 1 OS=Homo sapiens OX=9606 GN=B4GALT1 PE=1 SV=5	2	0.825152	0.845097	1.00822	0.908096	0.915273	1.10673	0.932653	1.02867	0.979915	0.107814	0.552548	1.10783		0.893887	0.990274	1.10783	9.50146	7.03518	2	2	2	1	398	43.892
Q9BY67	Cell adhesion molecule 1 OS=Homo sapiens OX=9606 GN=CADM1 PE=1 SV=2	2	1.38003	1.22691	1.22496	1.23523	1.34916	1.47017	1.2551	1.32635	1.39852	0.115019	0.564221	1.07336		1.26515	1.35796	1.07336	7.059	7.46606	2	3	2	1	442	48.478
P0DP25	Calmodulin-3 OS=Homo sapiens OX=9606 GN=CALM3 PE=1 SV=1	2	1.19801	1.58029	1.82487	0.832604	1.65461	2.95348	1.52449	1.51378	2.20402	0.116308	0.564221	1.46005		1.30232	1.90146	1.46005	4.19986	11.4094	2	3	2	1	149	16.827
P14314	Glucosidase 2 subunit beta OS=Homo sapiens OX=9606 GN=PRKCSH PE=1 SV=2	1	0.906784	0.990052	0.892114	0.9814	0.931462	1.03667	1.20612	1.01544	0.986258	0.137203	0.587875	1.09524		0.94158	1.03126	1.09524	10.5434	6.43939	2	2	2	1	528	59.388
Q99497	Protein/nucleic acid deglycase DJ-1 OS=Homo sapiens OX=9606 GN=PARK7 PE=1 SV=2	2	1.04799	0.89531	1.60522	0.677243	1.15596	2.08867	1.33265	1.14553	1.5148	0.13741	0.587875	1.40355		1.00497	1.41052	1.40355	10.1138	17.4603	2	2	2	1	189	19.878
P04406	Glyceraldehyde-3-phosphate dehydrogenase OS=Homo sapiens OX=9606 GN=GAPDH PE=1 SV=3	2	1.11087	0.995737	1.62167	0.859956	1.31247	2.73235	1.20714	1.23594	1.95772	0.139857	0.593186	1.43537		1.11445	1.59965	1.43537	4.61958	5.37313	2	2	2	1	335	36.03
P23284	Peptidyl-prolyl cis-trans isomerase B OS=Homo sapiens OX=9606 GN=PPIB PE=1 SV=2	2	0.881412	1.05732	0.899855	0.689278	0.931462	1.13191	1.1449	1.11577	0.861522	0.146259	0.615036	1.18149		0.871943	1.03019	1.18149	6.31112	9.72222	2	4	2	1	216	23.728
Q9NZ08	Endoplasmic reticulum aminopeptidase 1 OS=Homo sapiens OX=9606 GN=ERAP1 PE=1 SV=3	1	1.33039	1.12174	1.11176	1.2954	0.990826	0.899836	1.21429	1.07166	1.2093	0.154949	0.630446	1.13151		1.2108	1.07008	0.883778	10.3434	2.97556	2	2	2	1	941	107.166
P04083	Annexin A1 OS=Homo sapiens OX=9606 GN=ANXA1 PE=1 SV=2	1	1.33591	0.725722	0.978229	0.724289	1.25094	5.2994	0.894898	0.954796	2.79281	0.160174	0.630446	1.90815		0.910384	1.73715	1.90815	7.4004	6.93642	2	2	2	1	346	38.69
Q02985	Complement factor H-related protein 3 OS=Homo sapiens OX=9606 GN=CFHR3 PE=1 SV=2	3	0.836183	0.926575	0.864054	1.13786	1.27037	1.04871	0.953061	0.939361	1.2611	0.163198	0.637251	1.16146		0.934227	1.08507	1.16146	122.329	20.9091	7	98	2	1	330	37.299
Q8IXL6	Extracellular serine/threonine protein kinase FAM20C OS=Homo sapiens OX=9606 GN=FAM20C PE=1 SV=2	2	0.982901	0.896258	0.879536	0.924508	0.929304	0.745484	0.782653	0.877619	0.920719	0.178872	0.667747	1.08507		0.919976	0.847851	0.921601	6.66585	4.79452	2	2	2	1	584	66.193
P13987	CD59 glycoprotein OS=Homo sapiens OX=9606 GN=CD59 PE=1 SV=1	2	1.16492	1.00521	1.11756	1.01313	0.958446	1.02354	1.07041	0.899669	1.06025	0.196171	0.682188	1.0727		1.07306	1.00033	0.932224	5.99269	15.625	2	4	2	1	128	14.168
P31946	14-3-3 protein beta/alpha OS=Homo sapiens OX=9606 GN=YWHAB PE=1 SV=3	2	0.885825	0.872572	1.15239	0.598468	0.977874	2.26163	1.10306	0.781698	1.27061	0.197073	0.682188	1.39693		0.854472	1.19363	1.39693	16.2278	21.1382	4	12	2	1	246	28.065
Q9NY97	N-acetyllactosaminide beta-1,3-N-acetylglucosaminyltransferase 2 OS=Homo sapiens OX=9606 GN=B3GNT2 PE=1 SV=2	2	0.793161	0.800568	0.801161	0.661926	0.82245	0.895457	0.768367	0.813671	0.795983	0.198548	0.682188	1.07397		0.761767	0.818117	1.07397	7.37046	5.79345	2	2	2	1	397	45.993
P00739	Haptoglobin-related protein OS=Homo sapiens OX=9606 GN=HPR PE=2 SV=2	1	1.70436	1.18048	0.977262	1.38731	2.39396	4.6809	0.988776	1.18853	2.84355	0.207399	0.682188	1.60595		1.28514	2.06387	1.60595	195.611	36.7816	16	264	2	1	348	39.005
Q13308	Inactive tyrosine-protein kinase 7 OS=Homo sapiens OX=9606 GN=PTK7 PE=1 SV=2	2	1.04137	1.04121	0.96178	0.882932	1.03616	0.669951	0.845918	0.928335	0.897463	0.211783	0.682188	1.13014		0.979573	0.86677	0.884845	5.26917	1.86916	2	2	2	1	1070	118.317
P55058	Phospholipid transfer protein OS=Homo sapiens OX=9606 GN=PLTP PE=1 SV=1	2	1.06012	0.897205	0.951137	1.19147	1.00162	1.01587	0.842857	0.889746	0.927061	0.236591	0.682188	1.09197		1.01893	0.933113	0.91578	17.0856	5.88235	2	11	2	1	493	54.705
P10599	Thioredoxin OS=Homo sapiens OX=9606 GN=TXN PE=1 SV=3	3	0.966354	0.806253	1.43687	0.628009	0.924987	1.77887	1.12245	1.00882	1.19556	0.253412	0.682188	1.2818		0.915688	1.17373	1.2818	9.3354	20.9524	2	4	2	1	105	11.73
P13727	Bone marrow proteoglycan OS=Homo sapiens OX=9606 GN=PRG2 PE=1 SV=2	1	0.975179	1.2127	0.92985	1.15755	0.891527	0.946907	0.77551	1.10143	1.06448	0.255446	0.682188	1.11988		1.06218	0.948474	0.892952	9.08055	11.2613	2	6	2	1	222	25.189
P05556	Integrin beta-1 OS=Homo sapiens OX=9606 GN=ITGB1 PE=1 SV=2	2	1.14065	1.11985	1.09821	1.18271	1.11603	1.1133	1.13571	1.05072	1.11839	0.25583	0.682188	1.02575		1.13493	1.10644	0.974896	9.47389	4.01003	2	2	2	1	798	88.357
Q12884	Prolyl endopeptidase FAP OS=Homo sapiens OX=9606 GN=FAP PE=1 SV=5	2	1.27744	1.38986	1.0837	1.52516	1.05127	1.39901	1.03571	1.12679	1.27378	0.257697	0.682188	1.11929		1.30883	1.16935	0.893427	5.0803	2.23684	2	2	2	1	760	87.657
P55285	Cadherin-6 OS=Homo sapiens OX=9606 GN=CDH6 PE=1 SV=1	1	1.47601	1.54998	1.43783	1.15098	1.36967	1.09031	1.0949	1.54906	1.14271	0.260606	0.682188	1.12782		1.39492	1.23683	0.886668	3.81595	2.65823	2	2	2	1	790	88.254
P01834	Immunoglobulin kappa constant OS=Homo sapiens OX=9606 GN=IGKC PE=1 SV=2	3	0.935466	1.37849	1.21045	1.49125	1.40637	1.30049	6.4898	1.45755	1.43023	0.271055	0.682188	1.53802		1.23519	1.89974	1.53802	147.933	80.3738	6	115	2	1	107	11.758
P11142	Heat shock cognate 71 kDa protein OS=Homo sapiens OX=9606 GN=HSPA8 PE=1 SV=1	2	1.21236	1.26765	1.28205	1.34683	1.30707	1.65627	1.08265	1.5215	1.67125	0.273639	0.682188	1.11966		1.27632	1.42905	1.11966	36.8536	8.20433	3	7	2	1	646	70.854
P26447	Protein S100-A4 OS=Homo sapiens OX=9606 GN=S100A4 PE=1 SV=1	1	1.03806	0.654666	1.70198	0.448578	1.034	2.69184	1.10102	0.779493	1.32558	0.292022	0.690228	1.48374		0.848709	1.25926	1.48374	5.5309	16.8317	2	6	2	1	101	11.721
P06654	Immunoglobulin G-binding protein G OS=Streptococcus sp. group G OX=1320 GN=spg PE=1 SV=1	2	0.874793	1.1549	1.00435	1.0558	0.997302	0.696223	1.01633	1.00331	0.903805	0.302022	0.690228	1.11239		1.01737	0.914584	0.898967	7.35728	5.13393	2	4	2	1	448	47.538
P0DOX7	Immunoglobulin kappa light chain OS=Homo sapiens OX=9606 PE=1 SV=1	10	0.733591	1.25343	1.06628	1.23632	1.14841	1.15928	5.58571	1.19625	1.12579	0.305833	0.690228	1.51091		1.04928	1.58536	1.51091	121.12	45.3271	6	80	2	1	214	23.364
P50395	Rab GDP dissociation inhibitor beta OS=Homo sapiens OX=9606 GN=GDI2 PE=1 SV=2	2	1.00055	0.741829	1.2985	0.71663	0.80626	1.72414	1.04592	0.928335	1.34672	0.316856	0.694294	1.23619		0.911633	1.12695	1.23619	4.14454	4.04494	2	2	2	1	445	50.631
P13501	C-C motif chemokine 5 OS=Homo sapiens OX=9606 GN=CCL5 PE=1 SV=3	2	0.670712	1.58787	1.54427	0.565646	0.674582	0.839628	0.611224	1.02315	0.641649	0.324327	0.702102	1.32082		0.982097	0.743553	0.757107	3.74449	17.5824	2	2	2	1	91	9.983
Q8WZ75	Roundabout homolog 4 OS=Homo sapiens OX=9606 GN=ROBO4 PE=1 SV=1	2	0.833977	0.855519	1.00339	1.17068	0.826767	0.899836	0.943878	0.880926	0.893235	0.343047	0.706189	1.07733		0.956803	0.888124	0.92822	11.7222	3.27706	2	3	2	1	1007	107.39
P55103	Inhibin beta C chain OS=Homo sapiens OX=9606 GN=INHBC PE=2 SV=1	2	1.28406	1.40502	1.3014	1.43545	1.64598	1.13082	1.4551	1.55458	1.60677	0.363726	0.718459	1.08178		1.35493	1.46573	1.08178	5.75206	4.82955	2	4	2	1	352	38.213
P30041	Peroxiredoxin-6 OS=Homo sapiens OX=9606 GN=PRDX6 PE=1 SV=3	2	0.838389	0.760777	1.63135	0.473742	0.7102	2.69622	1.03061	1.00992	1.0518	0.367991	0.718459	1.38386		0.837911	1.15955	1.38386	6.41017	11.6071	2	2	2	1	224	25.019
Q13093	Platelet-activating factor acetylhydrolase OS=Homo sapiens OX=9606 GN=PLA2G7 PE=1 SV=1	2	0.867071	1.00332	1.04403	0.870897	0.683216	0.83087	0.661224	1.3032	0.766385	0.373852	0.724155	1.14753		0.943067	0.821825	0.871439	5.56959	4.7619	2	2	2	1	441	50.045
P05154	Plasma serine protease inhibitor OS=Homo sapiens OX=9606 GN=SERPINA5 PE=1 SV=3	2	0.896856	0.657508	0.692791	1.29322	1.50567	0.691845	0.886735	1.23705	0.969345	0.407354	0.764354	1.19717		0.852559	1.02065	1.19717	8.92357	5.91133	2	2	2	1	406	45.646
Q08554	Desmocollin-1 OS=Homo sapiens OX=9606 GN=DSC1 PE=1 SV=2	2	0.808605	0.791094	1.65747	0.896061	0.970318	0.828681	0.785714	0.979052	0.729387	0.410141	0.764354	1.15763		0.987273	0.852837	0.863831	7.69768	2.34899	2	2	2	1	894	99.924
P06310	Immunoglobulin kappa variable 2-30 OS=Homo sapiens OX=9606 GN=IGKV2-30 PE=3 SV=2	2	0.872587	1.35955	1.37591	1.74945	1.18079	1.40996	3.18367	1.50386	1.26638	0.431073	0.766046	1.2215		1.29994	1.58787	1.2215	11.7634	16.6667	2	2	2	1	120	13.177
P0DJI8	Serum amyloid A-1 protein OS=Homo sapiens OX=9606 GN=SAA1 PE=1 SV=1	2	1.11087	0.854571	0.704403	4.64333	0.933621	1.63328	0.905102	0.824697	0.727273	0.456526	0.775623	1.37858		1.32744	0.962906	0.725386	13.2961	23.7705	2	3	2	1	122	13.524
Q8N6C8	Leukocyte immunoglobulin-like receptor subfamily A member 3 OS=Homo sapiens OX=9606 GN=LILRA3 PE=1 SV=3	2	1.19912	1.44481	0.993711	0.701313	0.858068	1.30378	1.31531	1.36825	1.20825	0.457841	0.775623	1.1396		1.04824	1.19458	1.1396	11.4946	5.01139	2	6	2	1	439	47.442
A0A0C4DH38	Immunoglobulin heavy variable 5-51 OS=Homo sapiens OX=9606 GN=IGHV5-51 PE=3 SV=1	2	0.982901	1.08953	1.10498	1.37527	1.09768	1.29283	4.62959	1.1742	0.889006	0.461919	0.775645	1.30127		1.12947	1.46974	1.30127	7.69862	23.0769	2	3	2	1	117	12.666
P00568	Adenylate kinase isoenzyme 1 OS=Homo sapiens OX=9606 GN=AK1 PE=1 SV=3	2	0.917816	0.746566	1.18336	0.797593	0.807339	1.70881	0.968367	0.857773	0.9926	0.467743	0.777465	1.14421		0.896768	1.02609	1.14421	6.75108	12.8866	2	4	2	1	194	21.621
P19022	Cadherin-2 OS=Homo sapiens OX=9606 GN=CDH2 PE=1 SV=4	2	0.87369	1.04311	0.875665	0.876368	1.04695	0.659004	0.829592	0.831312	0.942918	0.483816	0.777599	1.07348		0.914487	0.85189	0.931549	10.3274	3.97351	2	3	2	1	906	99.747
P08238	Heat shock protein HSP 90-beta OS=Homo sapiens OX=9606 GN=HSP90AB1 PE=1 SV=4	2	0.619967	0.847939	1.13595	0.350109	0.656233	1.39245	0.779592	0.594267	0.934461	0.485209	0.777599	1.2285		0.676198	0.83071	1.2285	16.2795	4.69613	3	8	2	1	724	83.212
P13497	Bone morphogenetic protein 1 OS=Homo sapiens OX=9606 GN=BMP1 PE=1 SV=2	2	0.981798	0.833728	0.661829	0.897155	0.792229	1.0104	1.27551	0.725469	0.878436	0.505655	0.789155	1.09902		0.834959	0.917638	1.09902	4.62243	1.72414	2	3	2	1	986	111.178
P05451	Lithostathine-1-alpha OS=Homo sapiens OX=9606 GN=REG1A PE=1 SV=3	2	0.647546	0.566556	0.629898	0.597374	0.70912	0.521073	0.588776	0.595369	0.514799	0.530687	0.804781	1.04763		0.609547	0.581833	0.954533	4.42273	10.8434	2	3	2	1	166	18.719
Q9UBX1	Cathepsin F OS=Homo sapiens OX=9606 GN=CTSF PE=1 SV=1	3	1.01158	1.00426	0.852443	1.06565	0.998381	1.13629	0.965306	0.914002	1.09197	0.561096	0.829007	1.03858		0.980126	1.01794	1.03858	11.6439	4.75207	2	4	2	1	484	53.332
P10451	Osteopontin OS=Homo sapiens OX=9606 GN=SPP1 PE=1 SV=1	2	1.65361	1.17385	1.46493	0.972648	1.64706	1.40887	1.35612	1.11577	1.41332	0.614407	0.856341	1.06828		1.2896	1.37765	1.06828	11.0685	11.1465	2	2	2	1	314	35.401
P05019	Insulin-like growth factor I OS=Homo sapiens OX=9606 GN=IGF1 PE=1 SV=1	2	1.31384	1.17575	1.1611	1.5733	1.31031	1.26218	1.43673	1.13782	1.10148	0.633419	0.870215	1.04196		1.29609	1.2439	0.959729	10.8877	13.3333	2	3	2	1	195	21.827
P24043	Laminin subunit alpha-2 OS=Homo sapiens OX=9606 GN=LAMA2 PE=1 SV=4	2	0.900165	1.04974	0.888244	1.1488	0.929304	0.792556	1.15612	0.927233	0.983087	0.650476	0.874983	1.04244		0.990934	0.950593	0.959289	9.06503	0.672646	2	4	2	1	3122	343.684
P11597	Cholesteryl ester transfer protein OS=Homo sapiens OX=9606 GN=CETP PE=1 SV=2	1	0.578047	0.942681	0.596033	0.977024	0.787911	0.677614	0.820408	0.683572	0.570825	0.660161	0.882607	1.06861		0.750544	0.702353	0.935792	8.0459	4.25963	2	3	2	1	493	54.721
P01889	HLA class I histocompatibility antigen, B-7 alpha chain OS=Homo sapiens OX=9606 GN=HLA-B PE=1 SV=3	2	1.11528	1.10658	1.32559	1.46827	1.25958	0.9896	2.39286	1.84454	0.882664	0.674655	0.891903	1.10182		1.24493	1.37169	1.10182	9.04288	8.01105	2	5	2	1	362	40.435
O60462	Neuropilin-2 OS=Homo sapiens OX=9606 GN=NRP2 PE=1 SV=3	1	1.11748	0.929417	0.942429	0.929978	0.890448	1.05419	0.912245	0.879824	1.03911	0.681031	0.893512	1.02578		0.976772	0.952224	0.974868	5.74432	2.25564	2	3	2	1	931	104.764
Q9NPR2	Semaphorin-4B OS=Homo sapiens OX=9606 GN=SEMA4B PE=1 SV=3	2	0.879206	0.968261	0.950169	1.00109	0.899083	0.69075	0.972449	1.07056	1.0074	0.724756	0.931922	1.03355		0.948615	0.917826	0.967543	6.41638	2.16346	2	2	2	1	832	92.135
P0DOX2	Immunoglobulin alpha-2 heavy chain OS=Homo sapiens OX=9606 PE=1 SV=2	2	0.805295	1.1369	0.847605	1.22319	0.66055	0.945813	4.00408	0.639471	1.00846	0.789364	0.940371	1.1148		0.987056	1.10037	1.1148	41.5782	19.1209	7	17	2	1	455	48.903
P00533	Epidermal growth factor receptor OS=Homo sapiens OX=9606 GN=EGFR PE=1 SV=2	2	0.938776	0.616769	0.871795	0.793217	0.815974	0.887794	0.629592	0.743109	0.813953	0.790705	0.940371	1.02916		0.795468	0.77293	0.971667	12.9775	2.80992	2	2	2	1	1210	134.19
P01833	Polymeric immunoglobulin receptor OS=Homo sapiens OX=9606 GN=PIGR PE=1 SV=4	2	0.845008	0.720985	0.534107	0.507659	0.569887	0.651341	0.676531	0.77398	0.637421	0.795548	0.940371	1.03303		0.637525	0.658579	1.03303	22.2696	3.79581	2	8	2	1	764	83.232
Q14767	Latent-transforming growth factor beta-binding protein 2 OS=Homo sapiens OX=9606 GN=LTBP2 PE=1 SV=3	2	1.00496	0.843202	1.02177	0.671772	1.10523	0.837438	0.844898	0.788313	0.954545	0.796094	0.940371	1.02986		0.873302	0.899376	1.02986	9.68364	1.15321	2	2	2	1	1821	194.923
P07911	Uromodulin OS=Homo sapiens OX=9606 GN=UMOD PE=1 SV=1	2	0.872587	0.89531	0.767296	0.460613	0.685375	0.551724	0.592857	0.872106	0.819239	0.799796	0.940371	1.04557		0.724887	0.693292	0.956414	4.94215	2.8125	2	4	2	1	640	69.714
O95998	Interleukin-18-binding protein OS=Homo sapiens OX=9606 GN=IL18BP PE=1 SV=2	2	1.17485	0.900995	0.968553	0.929978	1.07825	0.941434	1.21735	0.943771	0.894292	0.812568	0.9463	1.02054		0.988155	1.00845	1.02054	4.96651	5.6701	2	2	2	1	194	21.086
A0A075B6I9	Immunoglobulin lambda variable 7-46 OS=Homo sapiens OX=9606 GN=IGLV7-46 PE=3 SV=4	1	0.671815	2.03316	2.49927	2.89606	1.8122	2.17515	3.97653	1.40794	1.22516	0.823003	0.9463	1.09052		1.77321	1.93373	1.09052	4.83745	13.6752	2	3	2	1	117	12.46
Q96S96	Phosphatidylethanolamine-binding protein 4 OS=Homo sapiens OX=9606 GN=PEBP4 PE=1 SV=3	2	0.939879	1.15585	0.89792	1.08096	0.995143	1.03777	1.26735	0.772878	1.18605	0.839136	0.9463	1.02344		1.01334	1.0371	1.02344	3.64697	7.48899	2	4	2	1	227	25.717
P0DOX6	Immunoglobulin mu heavy chain OS=Homo sapiens OX=9606 PE=1 SV=2	1	1.44622	7.83041	5.64296	2.38512	1.91581	2.46743	19.5286	4.14002	2.38584	0.861253	0.950082	1.1123		3.51366	3.90825	1.1123	164.358	36.9792	17	192	2	1	576	63.446
Q8WWZ8	Oncoprotein-induced transcript 3 protein OS=Homo sapiens OX=9606 GN=OIT3 PE=1 SV=2	2	0.833977	0.875414	1.0208	0.756018	0.88721	0.850575	0.844898	0.876516	0.91649	0.871885	0.951148	1.00966		0.866384	0.874754	1.00966	6.94054	3.48624	2	3	2	1	545	59.983
P24387	Corticotropin-releasing factor-binding protein OS=Homo sapiens OX=9606 GN=CRHBP PE=1 SV=2	1	0.871484	1.08479	1.3285	1.2593	1.2639	1.01478	0.997959	1.38368	0.943975	0.923212	0.975606	1.0119		1.12143	1.10825	0.988245	13.4645	10.2484	2	2	2	1	322	36.121
Q9HBW9	Adhesion G protein-coupled receptor L4 OS=Homo sapiens OX=9606 GN=ADGRL4 PE=1 SV=3	2	1.25979	1.18048	1.13788	1.13348	0.91959	1.27969	1.1551	1.45535	1.19027	0.926142	0.975606	1.00849		1.17684	1.18683	1.00849	6.99355	2.75362	2	2	2	1	690	77.76
Q14314	Fibroleukin OS=Homo sapiens OX=9606 GN=FGL2 PE=1 SV=1	2	0.931054	1.11416	0.943396	1.07112	0.970318	0.866995	1.29082	0.906284	1.03383	0.927667	0.975606	1.00835		1.01184	1.00346	0.991717	4.31729	4.10023	2	2	2	1	439	50.197
P41222	Prostaglandin-H2 D-isomerase OS=Homo sapiens OX=9606 GN=PTGDS PE=1 SV=1	4	1.14175	1.11132	1.19303	1.16958	1.46897	1.04543	1.14184	1.16979	0.958774	0.929448	0.975606	1.00757		1.15352	1.14485	0.992483	38.4652	17.3684	2	19	2	1	190	21.015
Q12907	Vesicular integral-membrane protein VIP36 OS=Homo sapiens OX=9606 GN=LMAN2 PE=1 SV=1	2	1.1925	0.959735	1.13111	1.35339	1.15596	1.06842	1.21327	1.23925	1.0666	0.962416	0.990604	1.00352		1.15049	1.14646	0.996497	4.69432	5.89888	2	2	2	1	356	40.203
Q9BXJ4	Complement C1q tumor necrosis factor-related protein 3 OS=Homo sapiens OX=9606 GN=C1QTNF3 PE=1 SV=1	2	1.32488	0.888678	1.16014	0.963895	1.19266	1.52709	0.790816	0.610805	1.56554	0.98376	0.99525	1.00475		1.07119	1.06612	0.995269	6.96448	9.34959	2	2	2	1	246	26.977
P61916	NPC intracellular cholesterol transporter 2 OS=Homo sapiens OX=9606 GN=NPC2 PE=1 SV=1	1	1.16602	1.20796	1.33043	1.25383	1.37075	0.933771	1.42347	1.36825	1.16913	0.996776	0.996776	1.00039		1.23808	1.23855	1.00039	7.81273	12.5828	2	2	2	1	151	16.559
Q8IUL8	Cartilage intermediate layer protein 2 OS=Homo sapiens OX=9606 GN=CILP2 PE=2 SV=2	1	1.15279	1.25249	1.31882	1.59628	0.715596	0.67214	1.04694	0.734289	0.562368	0.00261412	0.260127	1.80766	3	1.3204	0.730445	0.553201	4.10646	0.951557	1	4	1	1	1156	126.211
Q8NHL6	Leukocyte immunoglobulin-like receptor subfamily B member 1 OS=Homo sapiens OX=9606 GN=LILRB1 PE=1 SV=1	1	1.00386	0.773093	0.790518	0.901532	1.11927	1.16585	1.68673	1.29879	1.68922	0.00475842	0.260127	1.5888	1	0.862382	1.37015	1.5888	4.0536	2.61538	1	1	1	1	650	70.775
O75144	ICOS ligand OS=Homo sapiens OX=9606 GN=ICOSLG PE=1 SV=2	1	1.31715	1.20796	1.17852	1.30525	0.96816	0.987411	1.03163	1.18523	1.12156	0.0115025	0.377281	1.18484		1.25078	1.05565	0.843994	4.25657	3.31126	1	4	1	1	302	33.328
Q86YW5	Trem-like transcript 1 protein OS=Homo sapiens OX=9606 GN=TREML1 PE=1 SV=2	1	0.874793	1.10469	1.00048	1.06346	1.12035	1.60044	1.18163	1.53804	1.33298	0.0163977	0.403383	1.33215	1	1.00698	1.34144	1.33215	5.0348	5.14469	1	1	1	1	311	32.658
Q9NTU7	Cerebellin-4 OS=Homo sapiens OX=9606 GN=CBLN4 PE=1 SV=1	1	1.18698	1.28849	1.00822	1.10175	0.929304	0.743295	1.15306	0.777288	0.877378	0.0370134	0.454548	1.28989	3	1.14167	0.885091	0.775259	6.26011	5.97015	1	2	1	1	201	21.794
P04179	Superoxide dismutase [Mn], mitochondrial OS=Homo sapiens OX=9606 GN=SOD2 PE=1 SV=3	1	2.34418	0.90289	2.54475	1.19037	0.817053	1.02354	0.867347	0.970232	0.970402	0.0496393	0.525835	1.71737	4	1.59125	0.926562	0.582286	3.65561	6.30631	1	1	1	1	222	24.735
P62736	Actin, aortic smooth muscle OS=Homo sapiens OX=9606 GN=ACTA2 PE=1 SV=1	3	0.970767	1.4306	1.015	1.01751	1.42256	1.32677	1.13367	1.64168	1.98837	0.0612297	0.530223	1.34793		1.09436	1.47512	1.34793	63.6802	21.7507	7	67	1	1	377	41.982
P08637	Low affinity immunoglobulin gamma Fc region receptor III-A OS=Homo sapiens OX=9606 GN=FCGR3A PE=1 SV=2	4	1.20684	1.05732	0.990808	1.11707	1.02536	0.881226	1.08878	0.914002	0.893235	0.066866	0.530223	1.13898		1.09014	0.957113	0.877975	16.9317	13.7795	4	20	1	1	254	29.071
Q2TV78	Putative macrophage stimulating 1-like protein OS=Homo sapiens OX=9606 GN=MST1L PE=2 SV=2	1	0.977386	0.84036	0.921142	1.16083	0.526713	0.551724	0.740816	1.06395	0.696617	0.0669621	0.530223	1.39741		0.96807	0.692762	0.715612	88.0621	24.0559	14	65	1	1	715	79.642
P61981	14-3-3 protein gamma OS=Homo sapiens OX=9606 GN=YWHAG PE=1 SV=2	1	0.914506	1.43629	1.1224	0.971554	1.34161	1.60263	1.06735	1.54465	1.49894	0.0839866	0.534131	1.27663		1.09398	1.39661	1.27663	7.86555	11.7409	2	6	1	1	247	28.285
Q92823	Neuronal cell adhesion molecule OS=Homo sapiens OX=9606 GN=NRCAM PE=1 SV=3	1	1.29178	1.22785	1.08273	1.13239	1.18187	0.873563	1.10612	1.05402	0.988372	0.0946452	0.534131	1.14058		1.1809	1.03535	0.876749	3.70246	0.843558	1	1	1	1	1304	143.8
Q9H299	SH3 domain-binding glutamic acid-rich-like protein 3 OS=Homo sapiens OX=9606 GN=SH3BGRL3 PE=1 SV=1	1	1.00055	1.1568	0.924045	0.657549	1.24555	1.62781	0.969388	0.968026	1.43763	0.11014	0.55523	1.33543		0.915755	1.22292	1.33543	3.8573	10.7527	1	1	1	1	93	10.431
Q86UX7	Fermitin family homolog 3 OS=Homo sapiens OX=9606 GN=FERMT3 PE=1 SV=1	1	0.97187	1.79441	0.879536	0.672867	1.59633	1.59059	1.09184	1.41786	1.44503	0.13064	0.587875	1.40424		1.00792	1.41537	1.40424	4.70355	2.9985	1	2	1	1	667	75.905
Q86UN3	Reticulon-4 receptor-like 2 OS=Homo sapiens OX=9606 GN=RTN4RL2 PE=1 SV=1	1	0.979592	0.798674	0.866957	0.768053	0.643281	0.668856	0.909184	0.77839	0.737844	0.149994	0.625401	1.14523		0.849573	0.741838	0.87319	6.51103	3.33333	1	1	1	1	420	46.077
Q15485	Ficolin-2 OS=Homo sapiens OX=9606 GN=FCN2 PE=1 SV=2	2	12.9178	0.63856	3.04983	0.570022	0.594711	0.839628	1.06939	0.719956	0.607822	0.190423	0.682188	2.60266		1.94599	0.747691	0.384222	4.4136	4.79233	2	3	1	1	313	33.98
P01780	Immunoglobulin heavy variable 3-7 OS=Homo sapiens OX=9606 GN=IGHV3-7 PE=1 SV=2	1	0.837286	1.23543	1.35559	1.74836	1.62979	1.40668	4.86633	1.54024	1.4778	0.199566	0.682188	1.5261		1.2513	1.90962	1.5261	7.6603	17.094	2	3	1	1	117	12.934
P04745	Alpha-amylase 1 OS=Homo sapiens OX=9606 GN=AMY1A PE=1 SV=2	4	0.860452	0.866888	0.754717	1.19256	0.711279	0.661193	0.779592	0.961411	0.791755	0.205077	0.682188	1.1684		0.905187	0.774724	0.855872	23.4028	12.3288	5	10	1	1	511	57.731
A0A075B6K4	Immunoglobulin lambda variable 3-10 OS=Homo sapiens OX=9606 GN=IGLV3-10 PE=3 SV=2	2	0.916713	1.28091	1.19497	1.06674	1.38046	1.71648	12.0765	1.54024	1.10465	0.215865	0.682188	1.96649		1.10609	2.17512	1.96649	6.26359	15.6522	2	3	1	1	115	12.433
P0DOY2	Immunoglobulin lambda constant 2 OS=Homo sapiens OX=9606 GN=IGLC2 PE=1 SV=1	5	0.77551	1.50924	1.46105	1.17505	2.96708	1.32348	6.70816	1.28115	1.05814	0.233487	0.682188	1.71708		1.1906	2.04437	1.71708	115.878	58.4906	5	130	1	1	106	11.287
P19256	Lymphocyte function-associated antigen 3 OS=Homo sapiens OX=9606 GN=CD58 PE=1 SV=1	1	1.16382	0.997631	1.03532	1.00656	0.980032	1.04324	0.976531	0.939361	1.0592	0.262801	0.682188	1.05019		1.0488	0.998674	0.952207	3.92046	4	1	1	1	1	250	28.129
P00352	Retinal dehydrogenase 1 OS=Homo sapiens OX=9606 GN=ALDH1A1 PE=1 SV=2	1	1.12079	1.62956	2.52637	0.73523	1.49487	2.73125	2.09184	1.61742	1.50529	0.295048	0.690228	1.35194		1.35715	1.83479	1.35194	4.39707	1.99601	1	1	1	1	501	54.827
Q9ULC0	Endomucin OS=Homo sapiens OX=9606 GN=EMCN PE=1 SV=2	2	1.11748	0.89531	1.10305	1.06565	1.32434	1.49097	1.09694	0.85667	1.27907	0.296213	0.690228	1.14147		1.04137	1.1887	1.14147	5.10529	5.36398	1	3	1	1	261	27.435
O60279	Sushi domain-containing protein 5 OS=Homo sapiens OX=9606 GN=SUSD5 PE=1 SV=3	1	1.46939	1.2468	1.4359	1.09519	1.24447	1.54789	1.00816	0.93054	1.12262	0.328201	0.702102	1.13095		1.30283	1.15198	0.884216	4.23605	1.90779	1	1	1	1	629	67.978
P01700	Immunoglobulin lambda variable 1-47 OS=Homo sapiens OX=9606 GN=IGLV1-47 PE=1 SV=2	1	1.07115	0.910469	0.858249	0.877462	1.06746	1.17789	3.82245	0.792723	0.930233	0.337184	0.704127	1.39127		0.925741	1.28796	1.39127	4.75301	11.1111	1	1	1	1	117	12.276
P19021	Peptidyl-glycine alpha-amidating monooxygenase OS=Homo sapiens OX=9606 GN=PAM PE=1 SV=2	1	1.22559	1.37281	1.35656	1.56674	1.70966	1.24685	1.42755	1.55017	1.5222	0.339394	0.704564	1.07866		1.37514	1.48331	1.07866	3.82594	1.33607	1	1	1	1	973	108.263
P15259	Phosphoglycerate mutase 2 OS=Homo sapiens OX=9606 GN=PGAM2 PE=1 SV=3	1	1.18478	1.045	1.88582	0.920131	1.27253	2.2671	1.36837	1.10364	1.62474	0.341667	0.706189	1.2217		1.21067	1.47908	1.2217	5.71255	8.3004	2	2	1	1	253	28.748
Q14162	Scavenger receptor class F member 1 OS=Homo sapiens OX=9606 GN=SCARF1 PE=1 SV=3	1	5.76724	4.33254	4.68505	5.50219	5.19482	5.23481	0.990816	2.07056	7.07294	0.347041	0.709563	1.52409		5.03779	3.30545	0.656131	6.42574	1.68675	1	2	1	1	830	87.329
P23381	Tryptophan--tRNA ligase, cytoplasmic OS=Homo sapiens OX=9606 GN=WARS PE=1 SV=2	1	1.05681	0.95405	0.952104	1.13348	1.06314	1.08484	0.960204	1.19074	1.09725	0.361202	0.718459	1.0542		1.02133	1.07668	1.0542	5.81502	3.39703	1	1	1	1	471	53.132
P26992	Ciliary neurotrophic factor receptor subunit alpha OS=Homo sapiens OX=9606 GN=CNTFR PE=1 SV=2	1	1.4043	1.02605	1.31592	1	1.1538	1.13629	1.20306	0.898567	1.00529	0.388643	0.741746	1.09324		1.17345	1.07337	0.914713	6.16336	3.49462	1	1	1	1	372	40.607
P16112	Aggrecan core protein OS=Homo sapiens OX=9606 GN=ACAN PE=1 SV=3	1	1.14286	0.991947	0.808902	0.982495	0.610901	0.969896	1.18367	0.882029	0.743129	0.394105	0.748348	1.1381		0.974264	0.856042	0.878655	3.91973	0.55336	1	1	1	1	2530	261.169
Q6E0U4	Dermokine OS=Homo sapiens OX=9606 GN=DMKN PE=1 SV=3	1	0.953116	0.926575	1.33527	0.87965	0.833243	1.03448	1.09694	0.875413	0.82241	0.44648	0.773235	1.08988		1.0092	0.925968	0.917529	6.54929	3.57143	1	1	1	1	476	47.054
P04746	Pancreatic alpha-amylase OS=Homo sapiens OX=9606 GN=AMY2A PE=1 SV=2	1	0.573635	0.96163	0.530237	0.698031	0.488937	0.35249	0.830612	0.749724	0.55814	0.454721	0.775623	1.18034		0.672198	0.569493	0.847211	24.3569	12.3288	5	11	1	1	511	57.67
P09668	Pro-cathepsin H OS=Homo sapiens OX=9606 GN=CTSH PE=1 SV=4	1	0.765582	1.08953	0.891147	0.772429	0.824609	0.885605	0.711224	1.37376	1.22833	0.500696	0.789155	1.11888		0.870482	0.973967	1.11888	5.38966	3.8806	1	1	1	1	335	37.369
Q92496	Complement factor H-related protein 4 OS=Homo sapiens OX=9606 GN=CFHR4 PE=1 SV=3	1	0.943188	0.806253	0.921142	0.902626	0.905559	1.0093	0.668367	0.76957	0.883721	0.502902	0.789155	1.06297		0.891715	0.838887	0.940757	10.2631	7.61246	3	5	1	1	578	65.308
Q9UQP3	Tenascin-N OS=Homo sapiens OX=9606 GN=TNN PE=1 SV=2	1	1.00276	0.947418	0.965651	0.922319	0.980032	0.90312	0.933673	0.859978	1.0074	0.503785	0.789155	1.02538		0.959091	0.93535	0.975246	11.3725	1.07775	1	2	1	1	1299	143.944
P01717	Immunoglobulin lambda variable 3-25 OS=Homo sapiens OX=9606 GN=IGLV3-25 PE=1 SV=2	1	0.906784	1.00142	1.06144	0.944201	0.724231	1.40996	10.9949	0.840132	0.739958	0.504883	0.789155	1.51007		0.976721	1.47491	1.51007	7.71889	18.75	2	4	1	1	112	12.004
Q6UWP8	Suprabasin OS=Homo sapiens OX=9606 GN=SBSN PE=1 SV=2	1	1.33811	1.03553	1.46009	1.11926	1.37399	2.75315	1.05714	1.06284	1.31607	0.527825	0.804781	1.15027		1.22671	1.41104	1.15027	4.08603	2.37288	1	1	1	1	590	60.505
P41271	Neuroblastoma suppressor of tumorigenicity 1 OS=Homo sapiens OX=9606 GN=NBL1 PE=1 SV=2	1	1.04578	1.07248	1.20464	1.25821	1.51862	1.55993	1.09388	0.966924	1.12896	0.531614	0.804781	1.07823		1.14185	1.23117	1.07823	4.38489	6.07735	1	1	1	1	181	19.395
Q8NI99	Angiopoietin-related protein 6 OS=Homo sapiens OX=9606 GN=ANGPTL6 PE=1 SV=1	1	0.708218	0.611085	0.752782	0.724289	0.855909	0.649152	0.603061	0.768467	0.823467	0.57727	0.836957	1.05213		0.696967	0.7333	1.05213	4.0572	2.12766	1	2	1	1	470	51.662
A9MPX1	Zinc transporter ZupT OS=Salmonella arizonae (strain ATCC BAA-731 / CDC346-86 / RSK2980) OX=41514 GN=zupT PE=3 SV=1	1	1.26972	1.92136	1.10015	2.39497	0.723152	0.701697	1.39694	4.13561	1.20613	0.609779	0.854732	1.23685		1.59227	1.28735	0.808503	4.13204	5.05837	1	4	1	1	257	26.501
Q9NRN5	Olfactomedin-like protein 3 OS=Homo sapiens OX=9606 GN=OLFML3 PE=2 SV=1	1	0.587976	0.839413	0.89792	0.617068	0.818133	0.752053	0.927551	0.729879	0.637421	0.631165	0.86984	1.0607		0.723147	0.767039	1.0607	4.09691	2.46305	1	1	1	1	406	45.981
A2BP03	Enolase OS=Prochlorococcus marinus (strain AS9601) OX=146891 GN=eno PE=3 SV=1	1	1.27634	1.23354	1.23948	0.931072	1.22936	1.62343	0.95	1.18633	1.23467	0.650902	0.874983	1.05653		1.16101	1.22664	1.05653	4.63078	2.32558	1	2	1	1	430	46.031
P00451	Coagulation factor VIII OS=Homo sapiens OX=9606 GN=F8 PE=1 SV=1	1	0.378378	0.624349	0.725689	0.642232	0.77496	0.607553	0.677551	0.400221	0.756871	0.664106	0.885474	1.08787		0.576035	0.62665	1.08787	8.06129	0.595491	1	2	1	1	2351	266.841
Q890U2	Glutamine--fructose-6-phosphate aminotransferase [isomerizing] OS=Clostridium tetani (strain Massachusetts / E88) OX=212717 GN=glmS PE=3 SV=2	1	0.847215	0.413074	0.674407	0.249453	0.335672	0.761905	0.642857	0.180816	0.43129	0.676179	0.891903	1.17732		0.492587	0.418396	0.849384	4.38208	1.64474	1	5	1	1	608	67.783
Q8N149	Leukocyte immunoglobulin-like receptor subfamily A member 2 OS=Homo sapiens OX=9606 GN=LILRA2 PE=1 SV=2	1	1.42637	0.909522	1.0179	1.18162	1.52941	1.34209	0.934694	0.897464	1.38795	0.688182	0.900493	1.06504		1.11765	1.19035	1.06504	6.03306	2.69151	1	2	1	1	483	52.959
P98095	Fibulin-2 OS=Homo sapiens OX=9606 GN=FBLN2 PE=1 SV=2	1	0.752344	0.858361	0.756652	0.685996	0.736104	0.831965	1.02449	0.668137	0.727273	0.713614	0.921518	1.03633		0.760897	0.788538	1.03633	6.28559	1.01351	1	2	1	1	1184	126.489
P81605	Dermcidin OS=Homo sapiens OX=9606 GN=DCD PE=1 SV=2	1	0.271373	0.271909	0.383164	0.466083	0.280626	0.392994	0.326531	0.366042	0.270613	0.763327	0.940371	1.04591		0.338813	0.323939	0.956101	6.14714	10	1	3	1	1	110	11.277
O00602	Ficolin-1 OS=Homo sapiens OX=9606 GN=FCN1 PE=1 SV=2	1	1.04137	0.972999	1.67102	0.886214	1.25526	1.58073	0.646939	1.129	1.63108	0.764097	0.940371	1.07316		1.10677	1.18775	1.07316	10.3138	6.44172	2	4	1	1	326	35.056
O75015	Low affinity immunoglobulin gamma Fc region receptor III-B OS=Homo sapiens OX=9606 GN=FCGR3B PE=1 SV=2	1	4.98731	5.85031	6.02709	3.48796	2.67134	7.22167	7.71837	5.72878	5.0222	0.786748	0.940371	1.07013		4.97658	5.32562	1.07013	25.2839	16.7382	4	24	1	1	233	26.199
O95502	Neuronal pentraxin receptor OS=Homo sapiens OX=9606 GN=NPTXR PE=3 SV=2	1	0.838389	0.77783	1.00048	0.964989	1.02536	1.20088	0.803061	0.697905	0.928118	0.82937	0.9463	1.02693		0.89077	0.914755	1.02693	4.74112	8.2	1	1	1	1	500	52.813
P05164	Myeloperoxidase OS=Homo sapiens OX=9606 GN=MPO PE=1 SV=1	1	1.9283	0.819517	1.20755	1.2593	0.937938	2.32403	1.10102	1.07277	1.45772	0.854988	0.950082	1.04637		1.24506	1.3028	1.04637	3.91222	1.34228	1	1	1	1	745	83.815
O15204	ADAM DEC1 OS=Homo sapiens OX=9606 GN=ADAMDEC1 PE=1 SV=2	1	0.858246	1.01753	1.22206	0.875274	0.963842	1.04543	1.05918	1.20617	0.726216	0.977073	0.99525	1.00358		0.983102	0.986619	1.00358	4.06058	3.61702	1	1	1	1	470	52.742
O00592	Podocalyxin OS=Homo sapiens OX=9606 GN=PODXL PE=1 SV=2	2	1.38776	1.40976	1.40881	1.83042	1.32218	1.7942	1.49388	1.3903	1.54545	0.986955	0.99525	1.00141		1.4987	1.50082	1.00141	7.45242	2.15054	1	4	1	1	558	58.599
Q09328	Alpha-1,6-mannosylglycoprotein 6-beta-N-acetylglucosaminyltransferase A OS=Homo sapiens OX=9606 GN=MGAT5 PE=1 SV=1	1	1.00165	1.00047	0.820513	0.789934	0.627091	0.998358	1.04082	0.820287	1.08034	0.988217	0.99525	1.00195		0.897739	0.89599	0.998052	4.77032	1.61943	1	1	1	1	741	84.488

## Sheet: Combined_Set1 & Set2
Accession	Description	R1.126 (C1)	R1.127N (C2)	R1.127C (C3)	R1.128N (C4)	R1.128C (C5)	R2.126 (C6)	R2.127N (C7)	R2.127C (C8)	R2.128N (C9)	R2.128C (C10)	R1.129N (D1)	R1.129C (D2)	R1.130N (D3)	R1.130C (D4)	R1.131 (D5)	R2.129N (D6)	R2.129C (D7)	R2.130N (D8)	R2.130C (D9)	R2.131 (D10)	Means.Control	Means.Disease	Means.Disease/Mean Control	MaxFC	Anova	Anova.adj	Clusters	Counts1.x	Counts1.y
P05543	Thyroxine-binding globulin OS=Homo sapiens OX=9606 GN=SERPINA7 PE=1 SV=2	74939.1	76520.3	78222.6	85190.7	73019.2	72111.8	68354.8	83308.8	85309.3	82896.5	62871.6	68981	63648.5	69074.5	66349.4	68034.4	61649.8	62236.3	68592.2	66322.8	77779.4	65716.9	0.844914	1.18355	1.20186e-05	0.00698278		40	39
Q8IUL8	Cartilage intermediate layer protein 2 OS=Homo sapiens OX=9606 GN=CILP2 PE=2 SV=2	694.581	307.06	376.612	354.637	408.301	313.769	361.065	450.021	459.329	504.904	263.824	269.583	179.192	249.469	223.893	234.664	214.753	359.389	240.117	189.142	410.995	238.097	0.579319	1.72616	3.23149e-05	0.00938747	2	1	1
Q07075	Glutamyl aminopeptidase OS=Homo sapiens OX=9606 GN=ENPEP PE=1 SV=3	719.185	760.292	675.206	724.621	726.651	710.686	578.781	906.596	768.122	606.015	495.242	706.808	539.21	496.735	550.117	601.56	568.845	612.329	604.201	436.93	712.56	556.584	0.781105	1.28024	0.000501522	0.0971281	1	2	1
P02774	Vitamin D-binding protein OS=Homo sapiens OX=9606 GN=GC PE=1 SV=2	1.08306e+06	1.27177e+06	1.07629e+06	1.13683e+06	1.07367e+06	1.15788e+06	1.10089e+06	994597	1.15898e+06	1.12797e+06	972525	1.04841e+06	1.02256e+06	969750	993567	1.05794e+06	914910	1.13755e+06	982994	1.0147e+06	1.11609e+06	1.00987e+06	0.904834	1.10518	0.00201692	0.261833		103	109
P30460	HLA class I histocompatibility antigen, B-8 alpha chain OS=Homo sapiens OX=9606 GN=HLA-B PE=1 SV=1	21.9	33.614	28.6783	29.1897	34.6146						53.7156	56.3331	49.8155	45.1978	36.5694						29.2282	47.7851	1.6349	1.6349	0.0022533	0.261833			1
Q8NHL6	Leukocyte immunoglobulin-like receptor subfamily B member 1 OS=Homo sapiens OX=9606 GN=LILRB1 PE=1 SV=1						437.306	438.462	387.386	384.47	397.757						511.313	518.398	806.93	591.478	790.096	408.384	630.901	1.54487	1.54487	0.00301783	0.292227		1
Q8WWA0	Intelectin-1 OS=Homo sapiens OX=9606 GN=ITLN1 PE=1 SV=1	826.5	1022.66	877.89	1180.93	1043.7						802.317	792.402	636.214	692.042	618.24						982.297	704.104	0.716794	1.3951	0.00407672	0.298885			2
P35858	Insulin-like growth factor-binding protein complex acid labile subunit OS=Homo sapiens OX=9606 GN=IGFALS PE=1 SV=1	39220.9	46678.4	42000.9	40979.5	38331.1	33078.6	44188.7	39999.7	39010.2	49266.9	35559.4	38258.4	38466.1	30490.7	36010.8	35324.5	37163.2	37633.4	35187.5	35143.4	41045.5	35853.8	0.873513	1.1448	0.00411546	0.298885		27	27
O15394	Neural cell adhesion molecule 2 OS=Homo sapiens OX=9606 GN=NCAM2 PE=1 SV=2	2774.18	2069.41	2010.51	2335.81	2543.11	2593.24	2281.59	2547.13	2593.92	2196.59	1969.92	2907.4	2026.46	1521.97	1718.42	1858.39	1849.27	2087.94	1881.34	1987.79	2382.28	1954.75	0.820538	1.21871	0.00547968	0.310108	1	4	5
P26927	Hepatocyte growth factor-like protein OS=Homo sapiens OX=9606 GN=MST1 PE=1 SV=2	34522.8	33806.1	36067.1	33546.2	31641	37852.4	34533.2	33511.3	35875.3	39975.2	32087.6	34002.2	30217.7	32256.8	28726.4	24851.2	23276.7	32105.7	37464.8	27428	35060.8	29961.8	0.854567	1.17018	0.00605769	0.310108		39	44
P80511	Protein S100-A12 OS=Homo sapiens OX=9606 GN=S100A12 PE=1 SV=2	2550.4	2675.35	1797.12	6234.05	3476.95						1099.56	1397.55	1896.33	1041.34	1280.83						3054.26	1311.95	0.429546	2.32804	0.0066581	0.310108			2
P31949	Protein S100-A11 OS=Homo sapiens OX=9606 GN=S100A11 PE=1 SV=2	3526.9	3413.08	2605.22	8562.08	5958.09						1398.82	1323.24	3144.6	1122.52	1581.28						4373.35	1595.27	0.36477	2.74145	0.00686633	0.310108			4
P30740	Leukocyte elastase inhibitor OS=Homo sapiens OX=9606 GN=SERPINB1 PE=1 SV=1	3593.3	4127.91	3264.27	11852.9	7001.33						1963.37	2242.04	2618.35	1946.38	2035.57						5257.79	2147.42	0.408427	2.44842	0.0069511	0.310108			8
Q14019	Coactosin-like protein OS=Homo sapiens OX=9606 GN=COTL1 PE=1 SV=3	1219.9	992.527	1033.2	2619.1	1639.31						464.756	445.264	1090.06	410.845	636.692						1399.63	567.779	0.405664	2.46509	0.00747249	0.310108			2
P25774	Cathepsin S OS=Homo sapiens OX=9606 GN=CTSS PE=1 SV=3	644.3	606.32	579.477	546.304	558.487						900.995	792.082	680.026	706.023	646.474						585.942	739.737	1.26247	1.26247	0.00803666	0.311286			1
Q13449	Limbic system-associated membrane protein OS=Homo sapiens OX=9606 GN=LSAMP PE=1 SV=2	1204.26	1119.21	1106	1156.57	1178.76	979.682	1054.2	1327.11	1179.9	1146.33	961.149	1375.92	791.092	750.384	863.125	1049.89	773.294	1133.49	839.626	1022.94	1141.84	939.466	0.822764	1.21541	0.008854	0.321511	1	2	2
Q7Z7G0	Target of Nesh-SH3 OS=Homo sapiens OX=9606 GN=ABI3BP PE=1 SV=1	3169.24	2772.38	3245.62	3920.9	3324.74	2942.11	3559.79	3564.64	3662.8	3885.5	3145.75	3190.2	3080.07	3258.06	2803.29	2759.39	2506.34	3297.6	2911.3	2820.78	3385.02	2967.04	0.876522	1.14087	0.00986644	0.3372		5	8
P35916	Vascular endothelial growth factor receptor 3 OS=Homo sapiens OX=9606 GN=FLT4 PE=1 SV=3	1216.2	939.926	1380.77	1215.46	1085.83	1070.86	1164.58	1149.62	1085.73	1175.54	927.739	1038.46	1170.24	767.095	985.046	957.086	1091.26	887.133	1052.68	1092.28	1143.18	990.352	0.866315	1.15431	0.010601	0.342175		3	3
P67936	Tropomyosin alpha-4 chain OS=Homo sapiens OX=9606 GN=TPM4 PE=1 SV=3	1692.74	1247.79	1206.68	2067.59	2703.77	1756.72	1391.98	3792.25	1746.53	1062.95	3615.21	2435.19	5025.71	958.924	4162.4	3662.88	2812.35	2556.28	2769.73	3564.31	1733.68	2925.44	1.68742	1.68742	0.0127365	0.364472	3	5	4
O75144	ICOS ligand OS=Homo sapiens OX=9606 GN=ICOSLG PE=1 SV=2	984.144	817.732	873.004	806.139	756.481	629.321	828.043	870.705	824.107	828.824	618.366	782.261	804.268	396.735	652.999	636.513	631.896	710.78	776.781	755.158	817.172	664.957	0.813729	1.22891	0.0128856	0.364472	1	1	1
Q9Y490	Talin-1 OS=Homo sapiens OX=9606 GN=TLN1 PE=1 SV=3	729.996	663.386	596.27	674.181	895.417	824.121	746.824	1294.22	806.453	524.621	953.69	894.253	2316.19	616.235	1282.74	1220.9	958.504	967.922	978.643	1300.14	753.178	1084.49	1.43989	1.43989	0.0139606	0.364472	3	5	3
P43251	Biotinidase OS=Homo sapiens OX=9606 GN=BTD PE=1 SV=2	25325.5	25712.4	28661.2	27123.4	24166.7	24867.7	26393.8	29978	24318	27205.4	27746.3	23529	23521.1	19508	24464	26775.2	19611	23641.1	22345.4	24622.1	26315.3	23439.2	0.890705	1.12271	0.0141269	0.364472		19	21
P02671	Fibrinogen alpha chain OS=Homo sapiens OX=9606 GN=FGA PE=1 SV=2	98940.4	86114.5	90542.4	83884.2	80165.9	139173	120986	94523.1	100505	109576	105388	193502	259239	105831	106315	124250	102578	172183	115496	130652	99053.6	134723	1.3601	1.3601	0.0146642	0.364472	3	66	67
Q2TV78	Putative macrophage stimulating 1-like protein OS=Homo sapiens OX=9606 GN=MST1L PE=2 SV=2	652.273	799.369	670.826	706.408	547.845	722.378	705.089	695.651	739.596	845.846	615.217	622.424	739.17	614.316	468.933	397.682	405.424	585.767	800.56	538.786	704.237	565.112	0.802446	1.24619	0.0157308	0.364472	1	1	1
P13473	Lysosome-associated membrane glycoprotein 2 OS=Homo sapiens OX=9606 GN=LAMP2 PE=1 SV=2	4817.56	5466.16	4665.62	5423.46	5010.32	5592.47	4807.65	5010.97	4823.38	5636.37	5221.14	5371.08	4291.92	3928.48	4586.54	4966.64	4131.43	4838.29	4355.44	4619.65	5113.72	4609.66	0.901429	1.10935	0.0163206	0.364472		4	4
P52566	Rho GDP-dissociation inhibitor 2 OS=Homo sapiens OX=9606 GN=ARHGDIB PE=1 SV=3	845.2	987.573	963.385	2983.55	2137.95						477.859	448.249	1047.98	429.674	579.225						1386.79	561.606	0.404967	2.46933	0.0168745	0.364472			3
P25815	Protein S100-P OS=Homo sapiens OX=9606 GN=S100P PE=1 SV=2	2189.4	2352.2	1723	6301.85	4121.85						1196.52	1216.62	2156.03	1033.45	1272.83						2968.45	1327.88	0.447331	2.23548	0.0169982	0.364472			1
P00747	Plasminogen OS=Homo sapiens OX=9606 GN=PLG PE=1 SV=2	331410	415334	318771	291031	293531	320875	314222	321214	317325	294958	271898	281691	298636	282416	280354	320632	272479	319506	292364	291496	320292	290690	0.907575	1.10184	0.0175649	0.364472		148	144
P54108	Cysteine-rich secretory protein 3 OS=Homo sapiens OX=9606 GN=CRISP3 PE=1 SV=1	14069.7	8359.16	14341.6	13051.9	11507.5	10421.4	9688.67	15495.8	15797.5	10892.4	10890.9	9854.71	8572.55	10180.3	11155.5	9116.59	10279.9	11446.6	8708.32	10136.7	12116.6	9989.4	0.824436	1.21295	0.0186871	0.370429	2	13	11
P13727	Bone marrow proteoglycan OS=Homo sapiens OX=9606 GN=PRG2 PE=1 SV=2	1108.35	701.445	1505.92	1185.07	1033.75	872.637	850.254	1212.4	902.206	1019.46	1076.78	660.868	591.638	792.631	589.12	812.615	840.366	740.796	1000.99	993.846	1017.26	793.483	0.780017	1.28202	0.0191271	0.370429	2	1	1
P02786	Transferrin receptor protein 1 OS=Homo sapiens OX=9606 GN=TFRC PE=1 SV=2	4792.71	2462.93	3480.94	2296.49	3093.25	1809.8	2094.42	2249.58	2005.85	2115.68	4604.82	2450.95	2917.63	2932.79	2507.58	3449.47	4116.39	3205.16	5509.84	4983.9	2525.66	3532.6	1.39868	1.39868	0.0198227	0.371515	4	8	6
Q05682	Caldesmon OS=Homo sapiens OX=9606 GN=CALD1 PE=1 SV=3						46.2287	36.5726	74.8295	35.4831	28.6807						106.525	57.0418	67.4023	62.2908	91.304	41.8746	74.7217	1.78442	1.78442	0.021098	0.371636		2
P40189	Interleukin-6 receptor subunit beta OS=Homo sapiens OX=9606 GN=IL6ST PE=1 SV=2	1473.86	1540.9	1834.62	1632.62	1684.89	1538.42	1627.38	1692.21	1695.21	1634.38	1586.78	1641.17	1523.44	1448.64	1461.34	1638.08	1379.34	1530.43	1507.19	1585.63	1632.61	1528.06	0.93596	1.06842	0.0221522	0.371636		5	4
Q15113	Procollagen C-endopeptidase enhancer 1 OS=Homo sapiens OX=9606 GN=PCOLCE PE=1 SV=2	6293.1	4728.27	5622.56	5819.95	7013.82	5224.74	6546.13	5839.31	6243.71	6292.9	8109.73	7457.63	6911.49	5241.03	7014.3	7618.1	6958.32	6479.64	7429.44	5579.6	5928	6823.45	1.15106	1.15106	0.0232534	0.371636		12	11
Q9UK55	Protein Z-dependent protease inhibitor OS=Homo sapiens OX=9606 GN=SERPINA10 PE=1 SV=1	14637.4	17241.4	16688.3	13427.5	17047.6	14170.7	15899.7	17544.5	16843.5	13209.5	19333.8	16477	16552.7	17942.6	16420.2	19642.2	15266.2	15806.6	19343.4	18042.2	15589.6	17417.7	1.11726	1.11726	0.0233929	0.371636		14	19
P18428	Lipopolysaccharide-binding protein OS=Homo sapiens OX=9606 GN=LBP PE=1 SV=3	5821.84	7893.83	7885.1	6175.17	7181.94	10767.3	7290.09	7660.14	9969.55	9241.48	28011.7	7048.42	9534.69	8910.43	10287.4	12695.5	8521.8	10298.8	11969.8	10336.1	7851.53	10905.2	1.38893	1.38893	0.0235046	0.371636	4	10	11
P15144	Aminopeptidase N OS=Homo sapiens OX=9606 GN=ANPEP PE=1 SV=4	8049.72	7638.61	8482.26	8102.45	10065.1	7056.86	8120.54	9020.91	9290.81	8717.72	8498.46	8474.32	6821.33	6767.93	7277.6	8077.68	6597.5	8140.08	7446.2	7709.48	8415.2	7550.94	0.897298	1.11446	0.023667	0.371636		15	18
P01008	Antithrombin-III OS=Homo sapiens OX=9606 GN=SERPINC1 PE=1 SV=1	585019	530774	550095	644516	570875	648963	575622	559847	629559	541762	642817	575265	480487	449182	537837	569994	478129	522909	491841	548238	582313	526908	0.904853	1.10515	0.0251678	0.384803		95	91
Q12860	Contactin-1 OS=Homo sapiens OX=9606 GN=CNTN1 PE=1 SV=1	11964	7648.38	10051.2	9480.22	9754.27	10188	9064.99	11409	10024.2	9082.19	8971.43	11621.5	7783.95	7539.05	7340.81	8639.32	7831.16	8812.22	7549.26	9554.43	9798.56	8483.76	0.865817	1.15498	0.026603	0.396316		22	18
Q8N2S1	Latent-transforming growth factor beta-binding protein 4 OS=Homo sapiens OX=9606 GN=LTBP4 PE=1 SV=2	9.2	6.57328	7.04822	6.65814	5.40319						12.793	10.4887	8.76146		8.11388						6.87275	9.88268	1.43795	1.43795	0.0283291	0.41148			2
P12429	Annexin A3 OS=Homo sapiens OX=9606 GN=ANXA3 PE=1 SV=3	6287	7370.94	5421.03	21575.4	12118.8						3937.53	3744.03	7076.7	3713.39	4123.83						9193.76	4372.13	0.475554	2.10281	0.0292529	0.414535			11
Q12913	Receptor-type tyrosine-protein phosphatase eta OS=Homo sapiens OX=9606 GN=PTPRJ PE=1 SV=3	1861.56	1981.3	2081.72	2137.3	2222.9	2189.4	2271.68	2422.61	2092.87	2134.56	2164.2	2188.41	2148.43	1975.74	1831.49	1894.75	1877.15	1992.8	1730.56	1986.66	2134.54	1973.74	0.92467	1.08147	0.0311599	0.426003		3	5
Q92954	Proteoglycan 4 OS=Homo sapiens OX=9606 GN=PRG4 PE=1 SV=3	24853.7	24312.7	25804.4	32655.3	27054	25918.8	37630.9	32934.1	23957.5	26989	34358.9	32387.4	37027.2	28481.7	33331.3	33014.8	30813.3	29710.7	31125.6	28172	27903.2	31736.9	1.1374	1.1374	0.032213	0.426003		32	32
Q16853	Membrane primary amine oxidase OS=Homo sapiens OX=9606 GN=AOC3 PE=1 SV=3	1954.07	1584.51	2159.45	1905.63	2051.62	1923.65	2126.85	2001.2	2091.65	2041.68	1828.22	2322.06	1852.04	1584.52	1563.06	1787.33	1484.07	1754.43	1640.83	1953.49	1977.4	1763.23	0.891692	1.12146	0.0327777	0.426003		4	4
P55072	Transitional endoplasmic reticulum ATPase OS=Homo sapiens OX=9606 GN=VCP PE=1 SV=4	68.5	49.1985	38.212	40.3039	95.5076						80.0229	224.571	213.725	55.5708	149.502						54.8334	126.12	2.30006	2.30006	0.0335439	0.426003			1
P01023	Alpha-2-macroglobulin OS=Homo sapiens OX=9606 GN=A2M PE=1 SV=3	241872	271482	284877	235973	221815	228055	122640	382830	290597	282131	173394	332695	155905	177426	152414	155443	245599	188796	194070	157691	247415	187480	0.757755	1.31969	0.0348969	0.426003	1	139	127
P02765	Alpha-2-HS-glycoprotein OS=Homo sapiens OX=9606 GN=AHSG PE=1 SV=2	392225	424017	385674	318019	367990	333953	301765	476736	394476	262331	298946	378298	310957	235972	256129	258972	337161	352028	353630	297176	360739	304556	0.844257	1.18447	0.0360057	0.426003		39	39
P10643	Complement component C7 OS=Homo sapiens OX=9606 GN=C7 PE=1 SV=2	105385	97577.7	112773	120336	153043	145835	132644	135912	143743	115246	130022	134274	64897	110130	124018	84913.4	72486.7	98032	108926	114719	124985	101554	0.812535	1.23072	0.0361642	0.426003	2	79	84
P22105	Tenascin-X OS=Homo sapiens OX=9606 GN=TNXB PE=1 SV=5	10151.3	9001.97	10191.8	11410.1	11716.6	8381.48	8788.1	16952	11327.6	12831	11886	10596.3	9383.77	8117.96	8742.12	7626.54	7948.65	8923.94	9921.68	8497.07	10849.3	9083.78	0.837265	1.19436	0.03766	0.426003		25	19
Q9NZP8	Complement C1r subcomponent-like protein OS=Homo sapiens OX=9606 GN=C1RL PE=1 SV=2	14593.4	14054.7	15670.9	12079.4	12770	14738.7	11144.9	14263	14196.5	12644.5	11415	12241.8	11928.8	12938.8	11291.3	14614.1	9294.19	13359.4	12353	12375.9	13549.2	12105.1	0.893416	1.1193	0.038209	0.426003		13	13
P00488	Coagulation factor XIII A chain OS=Homo sapiens OX=9606 GN=F13A1 PE=1 SV=4	52139.6	49398.1	57998.3	56055.2	57089.3	58495.1	45659.6	62170.5	46855.2	54274	62436.8	42301.7	44722.2	41970	47995.2	45215.8	51807	48441.8	53852.1	45335.2	53765.7	48072.8	0.894117	1.11842	0.0389196	0.426003		41	40
Q14574	Desmocollin-3 OS=Homo sapiens OX=9606 GN=DSC3 PE=1 SV=3	1841.1	1550.06	1652.17	1681.97	1548.35						1356.28	1581.67	1480.78	1370.79	1589.95						1651.33	1472.53	0.891722	1.12143	0.039035	0.426003			4
Q9UBQ6	Exostosin-like 2 OS=Homo sapiens OX=9606 GN=EXTL2 PE=1 SV=1	702.812	501.426	610.387	648.098	660.81	558.251	540.752	674.296	644.105	642.423	610.751	677.146	486.968	422.097	513.681	601.748	543.39	563.788	484.927	580.497	615.152	543.91	0.884189	1.13098	0.039303	0.426003		2	2
P02675	Fibrinogen beta chain OS=Homo sapiens OX=9606 GN=FGB PE=1 SV=2	114010	105778	109788	103991	92273.4	131161	124921	98306.5	101744	114092	137587	115222	133248	140793	118981	122342	94178.4	156386	111028	117512	109037	123597	1.13353	1.13353	0.0395941	0.426003		71	58
P20851	C4b-binding protein beta chain OS=Homo sapiens OX=9606 GN=C4BPB PE=1 SV=1	42026.9	29773.5	46691.9	37987.7	39652.8	43616.4	50503	34602.5	37941.7	41620.2	40215.1	44379.8	45772.5	48895.5	56486.5	49552.3	42853.7	39225.7	41358	50608.8	40040.7	45654.1	1.14019	1.14019	0.0423801	0.447688		22	24
O00533	Neural cell adhesion molecule L1-like protein OS=Homo sapiens OX=9606 GN=CHL1 PE=1 SV=4	17109	13048.9	15904.6	29881.5	15931.6	23795.4	15043.9	20853.7	17374.4	17175.8	15782.6	19943.3	13331.2	13758.6	13852.3	15807.4	14007.8	12458.7	15440.2	16586.3	18096.1	14969.4	0.827218	1.20887	0.0442653	0.459253	2	21	21
P02790	Hemopexin OS=Homo sapiens OX=9606 GN=HPX PE=1 SV=2	563891	560775	591808	565646	546736	488482	574445	544799	604521	577643	441609	550558	502822	497652	576245	624859	465980	522246	446108	548659	561034	514701	0.917416	1.09002	0.0458395	0.464561		77	77
P08670	Vimentin OS=Homo sapiens OX=9606 GN=VIM PE=1 SV=4	350	300.306	322.376	302.094	363.243						386.338	516.376	1284.71	478.607	411.493						326.638	550.32	1.6848	1.6848	0.0463762	0.464561			2
Q96RD9	Fc receptor-like protein 5 OS=Homo sapiens OX=9606 GN=FCRL5 PE=1 SV=3	211.3	159.632	250.412	168.319	143.621						162.271	131.923	155.106	104.504	133.163						182.812	135.813	0.74291	1.34606	0.047438	0.467144			1
P14151	L-selectin OS=Homo sapiens OX=9606 GN=SELL PE=1 SV=2	25489.3	18397.7	30117.2	26197.2	21917	16655.6	20440.3	26116.7	29692.4	27037.3	19649.7	23129	17812.8	18731.4	21877.6	19720.9	18439.9	26014.1	21068.6	18133.2	23782.4	20318	0.854332	1.17051	0.048848	0.472463		15	16
P07942	Laminin subunit beta-1 OS=Homo sapiens OX=9606 GN=LAMB1 PE=1 SV=2	1291.88	1163.6	1387.86	1365.76	1454.89	1492.88	1521.37	1317.29	1655.49	1299.51	1466.84	1495.98	1364.51	1075.5	1250.22	1222.25	1210.35	1215.35	1152.44	1230.11	1388.74	1262.18		1.10027	0.0504367	0.472463		5	3
P02679	Fibrinogen gamma chain OS=Homo sapiens OX=9606 GN=FGG PE=1 SV=3	136093	124898	123951	121472	103319	161273	146702	113498	117761	132628	158164	140671	162915	161025	136335	138238	111441	182531	128236	136537	127201	144313		1.13452	0.0510684	0.472463		61	58
P35542	Serum amyloid A-4 protein OS=Homo sapiens OX=9606 GN=SAA4 PE=1 SV=2	4696.79	4541.34	9146.54	5265.36	5071.84	5541.23	5459.37	5347.17	5545.64	7725.2	9670.96	5288.23	5842.86	7922.54	6787.57	5603.35	6378.72	8493.62	7235.79	6903.93	5698.45	6897.38		1.2104	0.0522078	0.472463		8	6
O95479	GDH/6PGL endoplasmic bifunctional protein OS=Homo sapiens OX=9606 GN=H6PD PE=1 SV=2	1904.89	1728.06	2147.06	2271.97	2220.71	1781.6	2034.89	2052.93	1989.19	2098.36	2171.38	1640.23	1658.15	1627.21	1991.29	2140.1	1701.25	1874.58	1880.49	1807.57	2015.79	1839.63		1.09575	0.0527094	0.472463		7	5
P12814	Alpha-actinin-1 OS=Homo sapiens OX=9606 GN=ACTN1 PE=1 SV=2						460.912	498.096	825.6	494.321	405.484						812.107	656.061	606.09	660.925	865.626	519.92	713.371		1.37208	0.0528573	0.472463		3
O00299	Chloride intracellular channel protein 1 OS=Homo sapiens OX=9606 GN=CLIC1 PE=1 SV=4	525.2	549.452	461.793	857.502	727.849						415.971	375.431	592.097	323.351	489.635						608.129	429.642		1.41543	0.0547788	0.476597			2
P08133	Annexin A6 OS=Homo sapiens OX=9606 GN=ANXA6 PE=1 SV=3	867.6	979.936	799.878	3945.64	2533.59						327.978	554.757	1521.84	357.965	599.455						1467.16	568.568	0.387529	2.58045	0.0552211	0.476597			3
P20908	Collagen alpha-1(V) chain OS=Homo sapiens OX=9606 GN=COL5A1 PE=1 SV=3	302.5	232.704	319.711	299.972	271.313						261.151	260.82	223.325	256.942	209.192						283.51	241.274		1.17505	0.0569712	0.476597			1
P23470	Receptor-type tyrosine-protein phosphatase gamma OS=Homo sapiens OX=9606 GN=PTPRG PE=1 SV=4	2158.86	1764.25	2336.98	2290.66	2243	1907.87	1984.2	2176.94	2385.27	2105.67	1920.73	2422.19	1906.46	1329.29	1866.11	2089.36	1738.25	2022.88	1818.3	2009.79	2126.74	1892.94		1.12351	0.0571782	0.476597		4	3
P04004	Vitronectin OS=Homo sapiens OX=9606 GN=VTN PE=1 SV=1	93783.4	125889	125881	102482	109388	109820	103639	112535	119980	107548	110816	94257	99724.4	84679.7	102753	114837	64209.9	104044	109792	103250	110660	97648.4		1.13325	0.0575407	0.476597		40	40
P68871	Hemoglobin subunit beta OS=Homo sapiens OX=9606 GN=HBB PE=1 SV=2	16433	23966.5	15829.4	87519.5	15626.9	13018.4	26527.1	11365.1	14330	12705.7	16734	26035.4	86845.4	74132.1	49482.3	17432.3	232177	16015.4	13882.2	55151.3	18988.2	38353.9	2.01988	2.01988	0.0599291	0.476597		12	21
P10721	Mast/stem cell growth factor receptor Kit OS=Homo sapiens OX=9606 GN=KIT PE=1 SV=1	4025.62	3092.47	3482.06	4154.38	4276.96	3552.29	2853	5364.62	4394.06	4191.28	3580.5	4206.87	3527.7	3001.05	3356.72	2972.72	3015.08	3107.71	3716.24	3537.33	3878.98	3382.4		1.14681	0.0608423	0.476597		9	8
P69905	Hemoglobin subunit alpha OS=Homo sapiens OX=9606 GN=HBA1 PE=1 SV=2	5182.63	6842.27	4589.86	24394.2	4343.19	3230.45	6899.04	2822.29	3749.62	3398.22	4895.17	7937.16	28664.3	19952.8	14047.6	4529.45	72573.5	3987.2	3498.54	16160.8	5176.71	10874.8	2.10072	2.10072	0.0609416	0.476597		12	7
Q04721	Neurogenic locus notch homolog protein 2 OS=Homo sapiens OX=9606 GN=NOTCH2 PE=1 SV=3	397.671	250.026	238.268	259.653	236.537	309.916	310.899	268.986	321.92	213.825	170.195	350.618	324.4	143.635	190.223	219.539	221.721	287.434	215.426	191.561	276.329	223.092		1.23863	0.0614292	0.476597		2	2
P19256	Lymphocyte function-associated antigen 3 OS=Homo sapiens OX=9606 GN=CD58 PE=1 SV=1	568.808	476.277	537.181	665.032	567.168	484.841	563.543	554.073	557.767	492.438	430.542	543.394	588.104	373.157	455.827	496.214	514.163	518.335	474.459	549.657	544.302	490.563		1.10955	0.0628418	0.476597		1	1
P06654	Immunoglobulin G-binding protein G OS=Streptococcus sp. group G OX=1320 GN=spg PE=1 SV=1	2481.29	2247.29	2661.6	2243.81	2837.91	2253.17	1969.29	2980.68	2513.72	2400.68	2811.03	2296.69	1864.02	1700.42	1957.86	2347.52	1594.27	2507.89	2355.57	2179.11	2442.04	2130.89		1.14602	0.0633346	0.476597		2	6
P07998	Ribonuclease pancreatic OS=Homo sapiens OX=9606 GN=RNASE1 PE=1 SV=4	1626.43	1277.41	2300.65	2199.56	2306.32	1906.93	2249.51	1859.95	2076.32	1841.36	2971.32	2140.99	1991.52	1810.42	2831.51	3101.83	1979.15	2345.58	2053.24	2042.27	1935.99	2287.41		1.18152	0.0639622	0.476597		6	4
P06312	Immunoglobulin kappa variable 4-1 OS=Homo sapiens OX=9606 GN=IGKV4-1 PE=1 SV=1	398.6	212.681	505.77	161.752	539.049						181.523	148.662	204.943	243.637	182.626						326.994	189.764		1.72316	0.064585	0.476597			1
P27918	Properdin OS=Homo sapiens OX=9606 GN=CFP PE=1 SV=2	31604.8	24316.8	34569.3	34076.1	36443.6	37098	35771	32700.1	31898.6	32240.4	26420.9	30330.9	34837.2	29210.6	32926.4	28909.1	25899.8	34908.9	28206.2	27104.5	32870.2	29714		1.10622	0.0648041	0.476597		25	25
P02042	Hemoglobin subunit delta OS=Homo sapiens OX=9606 GN=HBD PE=1 SV=2	3112.36	3778.24	2430.1	10836.8	2261.87	1643.08	3434.63	1551.6	1866.52	1741.22	2151.37	4712.46	14077.4	7615.2	7025.3	2436.74	33276.7	2133.4	1838.79	8078.46	2691.27	5361.32	1.99211	1.99211	0.0658271	0.478069		14	2
P46531	Neurogenic locus notch homolog protein 1 OS=Homo sapiens OX=9606 GN=NOTCH1 PE=1 SV=4						217.429	221.458	251.748	231.711	234.095						203.924	197.03	235.684	222.174	190.709	230.984	209.257		1.10383	0.0674366	0.478203		1
Q9HBB8	Cadherin-related family member 5 OS=Homo sapiens OX=9606 GN=CDHR5 PE=1 SV=3	505.836	609.394	563.037	537.283	428.301	720.101	591.01	498.919	734.883	584.996	425.141	1335.32	1840.68	373.44	584.719	809.687	940.292	716.757	800.718	805.788	570.399	777.126		1.36243	0.0693304	0.478203		3	1
P01344	Insulin-like growth factor II OS=Homo sapiens OX=9606 GN=IGF2 PE=1 SV=1	7912.63	8167.92	8230.07	7851.98	7136.81	5802.14	7455.65	8796.93	7393.24	7852.35	6700.93	6081.9	7772.23	6479.73	7004.62	7402.48	6235.65	7417.7	7597.07	7385.59	7618.26	6984.29		1.09077	0.0696126	0.478203		3	3
P16070	CD44 antigen OS=Homo sapiens OX=9606 GN=CD44 PE=1 SV=3	6269	4769.3	5906.89	6445.46	5645.05	6456.46	6051.47	5732.31	6254.25	6165.89	6639.01	6451.13	5611.89	4564.56	4887.55	5483.36	4848.71	5527.41	5296.06	5373.92	5948.79	5433.48		1.09484	0.0701446	0.478203		6	5
Q96IY4	Carboxypeptidase B2 OS=Homo sapiens OX=9606 GN=CPB2 PE=1 SV=2	15692	14854.9	17481.3	14363	16562.8	14526.6	14835.2	15400.7	16043.2	16369.5	14474.5	18983.7	15011	17840.5	16721.4	18064.9	17539.8	14971.9	15963.6	18269.7	15584.1	16715		1.07257	0.0709371	0.478203		16	13
P24593	Insulin-like growth factor-binding protein 5 OS=Homo sapiens OX=9606 GN=IGFBP5 PE=1 SV=1	2544.94	2517.91	3290.94	2555.5	2942.35	2380.01	2230.46	2809.1	2498.83	3393.71	1951.58	2529.78	2324.06	2492.41	2636.19	2529.57	2311.45	2824.89	2479.62	2328	2692.87	2430.31		1.10804	0.0714448	0.478203		4	3
Q10588	ADP-ribosyl cyclase/cyclic ADP-ribose hydrolase 2 OS=Homo sapiens OX=9606 GN=BST1 PE=1 SV=2	6743.69	4883.6	3772.98	6130.94	4963.86	4880.18	5018.05	5788.27	6508.93	5513.67	5480.12	4539.5	5001.04	4450.75	5042.66	4302.11	4792.51	5045.33	4218.58	4941.49	5350.74	4766.62		1.12254	0.0716069	0.478203		6	4
Q9NTU7	Cerebellin-4 OS=Homo sapiens OX=9606 GN=CBLN4 PE=1 SV=1						523.794	621.045	772.751	586.875	582.295						508.722	396.315	661.055	424.278	492.117	612.072	488.535		1.25287	0.0735391	0.485525		1
P02452	Collagen alpha-1(I) chain OS=Homo sapiens OX=9606 GN=COL1A1 PE=1 SV=5	1924.33	1396.65	2112.17	2360.46	2269.37	1343.99	2487.13	2888.25	2560.8	1828	3543.07	1284.67	1603.09	1346.13	1335.96	1746.18	1389.91	1759.71	1526.58	1645.34	2059.72	1640.02		1.25591	0.0796463	0.50582		2	6
Q08554	Desmocollin-1 OS=Homo sapiens OX=9606 GN=DSC1 PE=1 SV=2	1267.17	1798.24	1273.3	1251.49	1281.1	1269.35	1026.06	1151.18	2337.39	1148.45	1303.6	1087.3	1026.28	1071.87	1306.19	1286.01	1069.96	1092.75	1294.42	990.963	1340.41	1146.61		1.16901	0.0802877	0.50582		2	2
P06681	Complement C2 OS=Homo sapiens OX=9606 GN=C2 PE=1 SV=2	123162	121176	112522	134489	121278	118308	152562	129941	129103	124206	122445	115182	120651	119104	122344	124517	100023	82945.9	114501	136246	126267	114858		1.09933	0.0805595	0.50582		74	71
Q8IZF2	Adhesion G protein-coupled receptor F5 OS=Homo sapiens OX=9606 GN=ADGRF5 PE=1 SV=3	618.358	422.892	605.191	634.308	669.082	505.291	560.083	617.541	551.373	582.169	675.603	463.47	490.238	422.466	449.152	464.04	462.58	651.849	518.462	537.372	572.281	507.597		1.12743	0.0821324	0.50582		4	2
Q9NPG4	Protocadherin-12 OS=Homo sapiens OX=9606 GN=PCDH12 PE=1 SV=1	96.9	92.8559	118.069	99.3103	89.8157						120.139	115.718	146.527	95.1459	112.377						98.9289	116.846		1.18111	0.0826824	0.50582			1
P20774	Mimecan OS=Homo sapiens OX=9606 GN=OGN PE=1 SV=1	329.487	340.536	463.513	328.923	372.263	331.729	368.876	486.512	411.554	418.769	509.046	359.867	471.054	443.446	492.119	424.053	400.018	522.1	430.333	316.311	381.52	432.121		1.13263	0.0828475	0.50582		4	1
Q13740	CD166 antigen OS=Homo sapiens OX=9606 GN=ALCAM PE=1 SV=2	2407.83	2076.06	2293.86	2240.32	2043.92	2464.34	2104.86	2049.26	2307.29	2050.09	2086.8	2579.62	1999.49	1634.04	1861.27	2042.9	1976.66	2100.77	1886.12	2240.93	2198.67	2027.49		1.08443	0.0835816	0.50582		4	6
P10451	Osteopontin OS=Homo sapiens OX=9606 GN=SPP1 PE=1 SV=1	700.329	702.306	851.705	862.116	733.733	604.903	998.83	813.66	983.961	593.885	1239.11	790.451	794.929	905.857	835.767	1039.87	866.017	897.771	702.807	914.597	772.951	888.422		1.14939	0.0839473	0.50582		2	2
P12821	Angiotensin-converting enzyme OS=Homo sapiens OX=9606 GN=ACE PE=1 SV=1	2431.45	1826.21	2062.9	1911.58	2453.39	2009.11	2235.06	2429.01	2473.16	2219.48	1934.18	2319.22	2520.17	1821.43	1756.51	1684.84	1824.21	2213.73	1993.76	1954.68	2192.95	1986.94		1.10368	0.0845403	0.50582		5	6
Q9UBG0	C-type mannose receptor 2 OS=Homo sapiens OX=9606 GN=MRC2 PE=1 SV=2	261.557	184.943	204.114	217.175	213.485	180.289	206.75	272.27	229.267	232.614	253.236	249.131	181.135	147.331	166.924	190.057	178.504	187.177	187.509	214.593	218.476	193.027		1.13184	0.085319	0.50582		2	1
Q15485	Ficolin-2 OS=Homo sapiens OX=9606 GN=FCN2 PE=1 SV=2	143.196	680.388	215.983	925.745	312.013	159.195	2042.68	116.713	537.155	92.0239	613.003	204.552	188.585	123.262	186.183	99.3044	136.068	186.205	119.693	103.873	320.407	167.102	0.521532	1.91743	0.0886064	0.514729		2	2
P30508	HLA class I histocompatibility antigen, Cw-12 alpha chain OS=Homo sapiens OX=9606 GN=HLA-C PE=1 SV=2	1162.2	1236.41	1205.62	1272.67	1423.23						2979.68	1360.55	1461.38	2791.1	1220.59						1256.98	1823.89		1.45101	0.0893575	0.514729			5
P40926	Malate dehydrogenase, mitochondrial OS=Homo sapiens OX=9606 GN=MDH2 PE=1 SV=3	33.8	53.8429	41.7999	57.0763	110.328						29.4241	35.2234	56.3515	28.5109	29.3444						54.4593	34.4981		1.57862	0.0910812	0.514729			1
Q6EMK4	Vasorin OS=Homo sapiens OX=9606 GN=VASN PE=1 SV=1	5284.59	4523.92	5458.43	5210.31	4960.09	4204.05	5500.76	5148.74	5924.15	5268.92	4971.97	5519.96	4884.34	4142.44	4708.94	5066.43	4560.95	4958.04	4401.63	4631.31	5126.36	4770.71		1.07455	0.091085	0.514729		8	6
P06733	Alpha-enolase OS=Homo sapiens OX=9606 GN=ENO1 PE=1 SV=2	4312.2	5022.83	4686.22	10091.3	7627.12						4004.46	3412.67	5928.61	3344.03	4499.64						6005.59	4141.98		1.44993	0.0912514	0.514729			10
P00740	Coagulation factor IX OS=Homo sapiens OX=9606 GN=F9 PE=1 SV=2	22899.8	31498	30346.6	27899.4	27368.7	28319.1	28205.9	27956.2	29121.1	29420.4	35507.4	26209.3	28215.5	29311.5	35058.1	32995.8	26782.1	30242	29735.9	31535.9	28215.2	30409.5		1.07777	0.0952771	0.524032		27	26
P07477	Trypsin-1 OS=Homo sapiens OX=9606 GN=PRSS1 PE=1 SV=1	1352.2	1651.52	2008.6	1606.2	2071.68						2774.87	1556.08	1918.18	2602.81	2425.61						1717.07	2206.41		1.28498	0.0958964	0.524032			2
P04179	Superoxide dismutase [Mn], mitochondrial OS=Homo sapiens OX=9606 GN=SOD2 PE=1 SV=3	384.889	299.111	334.547	401.738	385.852	272.526	637.3	281.995	769.306	327.375	527.834	358.004	307.977	344.941	278.222	232.95	283.849	258.947	275.64	283.224	386.111	307.12		1.2572	0.0963129	0.524032		1	2
P23471	Receptor-type tyrosine-protein phosphatase zeta OS=Homo sapiens OX=9606 GN=PTPRZ1 PE=1 SV=4						247.303	196.016	228.953	223.399	185.999						195.444	182.613	189.354	193.268	207.73	215.165	193.507		1.11192	0.0965086	0.524032		1
P37802	Transgelin-2 OS=Homo sapiens OX=9606 GN=TAGLN2 PE=1 SV=3						325.435	267.046	991.178	372.114	176.542						780.308	606.065	471.418	579.964	706.53	355.259	619.647	1.74421	1.74421	0.0995103	0.535328		1
P04745	Alpha-amylase 1 OS=Homo sapiens OX=9606 GN=AMY1A PE=1 SV=2						1530.63	1316.27	1520.12	1284.51	1842.11						1136.81	1028.82	1306.06	1532.67	1298	1486.04	1248.94		1.18984	0.100473	0.535547		4
Q9H299	SH3 domain-binding glutamic acid-rich-like protein 3 OS=Homo sapiens OX=9606 GN=SH3BGRL3 PE=1 SV=1						397.3	397.364	526.312	408.058	263.967						516.495	656.875	421.82	400.409	610.789	389.371	511.463		1.31356	0.101958	0.535579		1
O60462	Neuropilin-2 OS=Homo sapiens OX=9606 GN=NRP2 PE=1 SV=3	625.13	751.64	642.987	683.854	646.451	632.311	705.698	673.54	662.284	593.556	686.856	605.787	598.289	613.969	592.817	588.419	677.472	631.521	579.672	703.307	660.404	626.391		1.0543	0.102322	0.535579		1	2
P18669	Phosphoglycerate mutase 1 OS=Homo sapiens OX=9606 GN=PGAM1 PE=1 SV=2	1952.8	2439.52	1803.27	6124.02	3346.14						1765.71	1830.08	2182.18	1880.87	1665.65						2812.68	1857.14		1.51452	0.104403	0.53685			3
P62736	Actin, aortic smooth muscle OS=Homo sapiens OX=9606 GN=ACTA2 PE=1 SV=1	3809.05	3539.17	3617.26	5038.91	5098.27	3289.31	3190.4	5391.04	3708.76	3377.59	3691.04	3743.56	8443.29	3168.78	4835.03	4888.53	4437.69	4080.96	5621.44	6998.64	3933.97	4779.91		1.21503	0.105019	0.53685		3	2
P00450	Ceruloplasmin OS=Homo sapiens OX=9606 GN=CP PE=1 SV=1	738897	973801	595047	710686	570552	648687	836225	687617	649208	731568	660171	668930	624091	688571	558831	699885	591196	596796	706029	642364	705980	641904		1.09982	0.105812	0.53685		133	148
P04217	Alpha-1B-glycoprotein OS=Homo sapiens OX=9606 GN=A1BG PE=1 SV=4	130006	177484	190794	185761	176725	179955	197484	170796	189498	171895	163032	183907	161286	157746	166391	123463	163457	146183	151319	199083	176035	160410		1.0974	0.106999	0.53685		41	46
P32004	Neural cell adhesion molecule L1 OS=Homo sapiens OX=9606 GN=L1CAM PE=1 SV=2	106.7	84.0831	104.127	88.2971	147.165						107.842	95.9938	75.5509	66.282	65.5807						103.953	80.5914		1.28988	0.107185	0.53685			1
P55290	Cadherin-13 OS=Homo sapiens OX=9606 GN=CDH13 PE=1 SV=1	3313.25	3096.47	3295.7	3206.42	3906.62	3462.65	3269.13	3808.16	3605.1	4067.9	3533.25	3495.57	3165.11	3790.61	3079.17	2903.06	3011.84	3320.19	3001.05	3433.09	3489.58	3262.15		1.06972	0.109792	0.541161		8	6
Q9UHG3	Prenylcysteine oxidase 1 OS=Homo sapiens OX=9606 GN=PCYOX1 PE=1 SV=3	3484.95	4827.14	5055.47	4204.47	4610.92	3768.85	3561.46	4898.69	3824.22	6911.57	3633.68	3557.77	3796.13	4268.74	4677.79	3384.79	3803.21	3528.02	5025.92	3410.33	4423.01	3874.75		1.1415	0.11011	0.541161		6	7
P11597	Cholesteryl ester transfer protein OS=Homo sapiens OX=9606 GN=CETP PE=1 SV=2	671.612	841.896	965.429	886.792	770.477	961.744	555.632	1038.86	637.685	947.985	685.162	599.663	780.87	758.98	773.472	792.323	662.793	863.859	685.208	588.265	812.361	714.015		1.13774	0.111662	0.541161		1	1
P00568	Adenylate kinase isoenzyme 1 OS=Homo sapiens OX=9606 GN=AK1 PE=1 SV=3	370.435	385.652	370.762	467.991	378.471	457.839	420.135	392.144	601.942	368.843	351.359	827.104	626.006	309.514	715.561	386.3	794.797	485.305	409.141	486.41	416.506	510.186		1.22492	0.111772	0.541161		2	3
P08195	4F2 cell-surface antigen heavy chain OS=Homo sapiens OX=9606 GN=SLC3A2 PE=1 SV=3	3510.76	3157.38	3439.84	3547.31	3150.96	3320.17	3140.1	3590.94	3570.97	3613.78	3883.63	3801.66	2917.65	2771.35	2806.19	3143.43	2982.82	3399.33	3041.55	3183.65	3399.12	3172.85		1.07132	0.113868	0.544155		8	7
P18206	Vinculin OS=Homo sapiens OX=9606 GN=VCL PE=1 SV=4	788.927	640.72	706.598	894.062	992.552	742.074	638.802	1203.85	687.251	603.931	899.295	820.538	1358.8	555.773	945.42	968.736	932.513	852.7	893.754	1079.07	771.878	910.458		1.17954	0.114263	0.544155		3	2
Q6P179	Endoplasmic reticulum aminopeptidase 2 OS=Homo sapiens OX=9606 GN=ERAP2 PE=1 SV=2	861.1	774.757	1047.04	402.93	892.701						789.919	446.117	665.116	377.809	407.936						758.618	514.705		1.47389	0.115612	0.54421			2
P00738	Haptoglobin OS=Homo sapiens OX=9606 GN=HP PE=1 SV=1	60728	60519.3	46949.6	118752	45516.5	45086.4	215258	51332.5	47862.6	59483.7	47444.8	53072	76317.8	848026	66373.1	159237	558126	54410.4	58195.5	174708	64886.1	118188	1.82147	1.82147	0.117437	0.54421		52	54
P03951	Coagulation factor XI OS=Homo sapiens OX=9606 GN=F11 PE=1 SV=1	26774.2	22791.9	27979.2	27813.9	29072.4	27387	37033.5	25254.6	31980.9	29799.4	36039.2	32280.6	37946.1	27560.9	30916.9	26888	29789.2	28925.3	28511.3	33606.2	28363.9	31057.8		1.09498	0.117552	0.54421		35	33
P07738	Bisphosphoglycerate mutase OS=Homo sapiens OX=9606 GN=BPGM PE=1 SV=2	1251.97	1315.38	1313.43	1537.07	1420.84	1459.93	1354.73	1141.41	2213.15	835.954	1375.36	2138.66	1717.66	1104.31	2306.74	1250.05	2731.51	1736.14	1267.92	1490.65	1347.45	1643.98		1.22007	0.118341	0.54421		3	3
Q9BTY2	Plasma alpha-L-fucosidase OS=Homo sapiens OX=9606 GN=FUCA2 PE=1 SV=2	584.432	556.873	528.755	639.016	571.393	811.786	568.16	600.916	590.859	720.497	1065.62	1089.48	656.635	904.29	374.69	914.114	689.306	498.497	664.943	912.106	612.355	739.951		1.20837	0.120424	0.54421		3	2
P07333	Macrophage colony-stimulating factor 1 receptor OS=Homo sapiens OX=9606 GN=CSF1R PE=1 SV=2	1743.46	1302.55	1670.74	1709.85	1382.64	1414.09	1447.35	1675.54	1640.06	1602.71	1554.07	1541.47	1376.74	1395.42	1438.01	1376.27	1466.15	1468.79	1441.68	1582.3	1551.56	1462.42		1.06096	0.120468	0.54421		3	3
Q9Y5C1	Angiopoietin-related protein 3 OS=Homo sapiens OX=9606 GN=ANGPTL3 PE=1 SV=1	2372.22	1969.75	2824.39	2646.82	2876.82	3134.78	2400.58	3864.09	2953.69	2856.52	4744.3	3382.1	3273.82	2746.83	3351.31	2159.89	2463.67	3326.29	3552.7	3476.17	2749.1	3179.87		1.1567	0.121282	0.54421		6	6
P08185	Corticosteroid-binding globulin OS=Homo sapiens OX=9606 GN=SERPINA6 PE=1 SV=1	42963.7	88442.8	43396.1	48922.9	42237.7	47693.5	52013	57960.5	50579.5	54002.6	48271.7	48450.8	45993.3	47252.3	37643.6	42909.3	46556.6	40850.8	51063.8	49945.4	51600.3	45710.3		1.12885	0.121768	0.54421		23	22
Q76LX8	A disintegrin and metalloproteinase with thrombospondin motifs 13 OS=Homo sapiens OX=9606 GN=ADAMTS13 PE=1 SV=1	3366.68	3059.22	3367.9	3077.36	3743.57	3326.73	3048.31	3790.27	3403.5	2918.05	3238.59	3619.12	2953.88	2676.91	2993.3	2888.68	3195.69	3381.36	3021.38	3122.54	3298.68	3098.99		1.06444	0.12312	0.546052		9	10
P19823	Inter-alpha-trypsin inhibitor heavy chain H2 OS=Homo sapiens OX=9606 GN=ITIH2 PE=1 SV=2	393007	429971	463555	434113	463013	425633	372140	497150	431950	416432	438221	411910	424840	295719	412042	465429	378278	333549	407526	438304	431355	397310		1.08569	0.124706	0.548897		91	93
P54289	Voltage-dependent calcium channel subunit alpha-2/delta-1 OS=Homo sapiens OX=9606 GN=CACNA2D1 PE=1 SV=3	2232.27	1693.33	1820.11	2001.1	1650.84	1581.09	1595.46	2217.99	1923.74	1865.2	1535.1	2202.03	1487.4	1809.56	1325.16	1717.77	1680.13	1656.51	1685.41	1833.58	1844.69	1679.09		1.09863	0.126329	0.551858		8	4
Q05315	Galectin-10 OS=Homo sapiens OX=9606 GN=CLC PE=1 SV=3	1216.5	1048.57	1175.69	1261.96	1282.22						1070.33	1197	1184.01	1008.3	1039.07						1193.99	1097.09		1.08833	0.127928	0.554672			2
P22891	Vitamin K-dependent protein Z OS=Homo sapiens OX=9606 GN=PROZ PE=1 SV=2	15574.6	14306.7	13938.2	11195.1	16127	12909.6	12221.1	16203	15524.3	9936.56	14302	16628.1	14666.2	13407.2	13599.4	15644.4	15534.7	15483.4	15987.4	14300.1	13628.9	14921.3		1.09483	0.13092	0.563442		19	17
P04180	Phosphatidylcholine-sterol acyltransferase OS=Homo sapiens OX=9606 GN=LCAT PE=1 SV=1	2861.42	2511.86	3087.95	2863.34	3084.22	2843.26	2459.57	3878.17	2709.07	2698.07	3122.61	3163.66	3368.61	2960.91	3100.6	2546.56	3379	2891.88	3502.11	3217.5	2877.03	3113.72		1.08227	0.13238	0.565536		4	7
Q99969	Retinoic acid receptor responder protein 2 OS=Homo sapiens OX=9606 GN=RARRES2 PE=1 SV=1	1240.56	1000.76	1087.87	1135.59	1015.45	995.162	1013.39	861.49	1107.8	958.631	951.09	949.872	1332.29	1076.42	1268.92	1290.25	933.794	1389.13	1546.59	962.589	1036.92	1151.43		1.11044	0.138753	0.588107		3	3
P22692	Insulin-like growth factor-binding protein 4 OS=Homo sapiens OX=9606 GN=IGFBP4 PE=1 SV=2	1634.41	1640.94	1923.51	1633.42	1693.38	1854.29	1674.58	1675.9	1761.11	1604.99	2228.77	1517.36	2050.68	1647.14	1913.66	1816.52	1743.77	1772.62	1559.36	2420.14	1706.86	1847.47		1.08238	0.141323	0.588107		5	3
Q99784	Noelin OS=Homo sapiens OX=9606 GN=OLFM1 PE=1 SV=4	4398.83	3385.34	4672.39	4868.06	3754.23	3521.23	4014.32	5462.27	4130.36	4007.83	4484.83	4449.61	3324.93	3712.94	3210.95	3803.96	3580.76	3374.78	4020.53	4346.07	4179.2	3804.55		1.09847	0.142034	0.588107		5	6
P30041	Peroxiredoxin-6 OS=Homo sapiens OX=9606 GN=PRDX6 PE=1 SV=3	475.196	545.099	552.826	528.549	558.482	532.266	445.838	464.272	964.099	255.1	516.77	851.199	737.64	371.48	1135.27	394.934	1457.55	600.24	559.431	598.782	508.036	660.647		1.3004	0.142351	0.588107		2	4
P04003	C4b-binding protein alpha chain OS=Homo sapiens OX=9606 GN=C4BPA PE=1 SV=2	164285	119719	166525	148821	157271	164622	208066	138540	144698	165577	153012	171980	181249	187370	198709	183414	169605	147912	140316	186191	156325	170975		1.09372	0.142725	0.588107		57	61
P05452	Tetranectin OS=Homo sapiens OX=9606 GN=CLEC3B PE=1 SV=3	52253.5	40188.7	55319.5	54465.5	59832.8	50667.9	45444.2	59202.6	60390.4	53341.3	53286.4	55515.9	50065.6	42572.8	48061.7	48332.2	45557.8	51765.9	48429.7	48430.4	52732	49074.7		1.07452	0.14544	0.592329		23	25
P02647	Apolipoprotein A-I OS=Homo sapiens OX=9606 GN=APOA1 PE=1 SV=1	36661	43571	45756.1	35406.5	51712.8	31473.9	44567.9	52177.4	37796.8	29206.8	46295.8	59981.4	63174.2	35684.4	56144.2	28441.5	108384	38192	32782.4	71364.8	40122.9	49956.2		1.24508	0.145788	0.592329		31	27
P17936	Insulin-like growth factor-binding protein 3 OS=Homo sapiens OX=9606 GN=IGFBP3 PE=1 SV=2	16013.3	14982.7	16778.1	15660.9	14455.3	12066	16177.7	17392.5	13740.4	17195.6	12610.4	16768.6	15295.1	12425.6	13967.2	14758	12489.7	15894	14985.3	14258.1	15360	14274.9		1.07601	0.150689	0.603985		20	20
Q9H1U4	Multiple epidermal growth factor-like domains protein 9 OS=Homo sapiens OX=9606 GN=MEGF9 PE=2 SV=3	1091.5	1327.96	1232.48	1291.66	1192.33						1306.39	1126.75	1046.76	907.507	1140.33						1224.35	1097.8		1.11527	0.150736	0.603985			3
P32942	Intercellular adhesion molecule 3 OS=Homo sapiens OX=9606 GN=ICAM3 PE=1 SV=2	1681.46	1280.19	1590.09	1789.67	1545.29	1265.59	1313.26	1745.32	1587.98	1512.86	1617.65	1512.67	1402.61	1070.73	1179.83	1399.01	1449.09	1728.98	1275.57	1392.53	1520.31	1390.36		1.09346	0.155318	0.618082		3	5
P12318	Low affinity immunoglobulin gamma Fc region receptor II-a OS=Homo sapiens OX=9606 GN=FCGR2A PE=1 SV=4	1415.49	1455.72	1673.99	1316.88	1989.46	1861.96	1788.52	1351.38	1676.11	1339.11	1635.89	1901.95	1419.01	1733.33	1980.93	1574.67	1714.28	1898.51	1714.56	1603.55	1570.5	1709.86		1.08874	0.156463	0.6184		5	2
P17813	Endoglin OS=Homo sapiens OX=9606 GN=ENG PE=1 SV=2	2603.94	2368.05	2449.25	2414.42	2473.61	2568.05	2047.23	2728.09	3055.5	2240.45	2549.95	2687.26	2310.58	2118.4	2177.83	2120.95	2149.59	2434.74	2336	2472.69	2481.56	2328.4		1.06578	0.15917	0.618995		6	3
P13591	Neural cell adhesion molecule 1 OS=Homo sapiens OX=9606 GN=NCAM1 PE=1 SV=3	11243.9	10698.1	13271.3	12525.6	12172.2	11262.6	11456.9	14095.7	11422.5	14257.1	12246.5	14124.3	10444.5	10657.1	11067	11296.9	9623.87	12115.5	11332.3	11587.5	12184	11393.3		1.0694	0.159765	0.618995		14	14
O75083	WD repeat-containing protein 1 OS=Homo sapiens OX=9606 GN=WDR1 PE=1 SV=4	1693.9	1685.47	1642.53	3237.05	2617.68						1609.48	1266.94	2492.94	1074.15	1556.38						2088.52	1534.15		1.36135	0.159809	0.618995			3
P00915	Carbonic anhydrase 1 OS=Homo sapiens OX=9606 GN=CA1 PE=1 SV=2	27037.3	36080.8	29154.1	63069	28846.8	33762.4	33485.1	24121.7	62178.1	21172.2	27796.2	67061.9	41468	28323.8	62423.3	28020.7	86239.6	42757	36688.3	42835.9	33643	43114.2		1.28152	0.160892	0.619062		22	20
Q99832	T-complex protein 1 subunit eta OS=Homo sapiens OX=9606 GN=CCT7 PE=1 SV=2	18.9	20.6097	18.1196	25.1482	10.9877						17.9335	9.31596	9.27209	11.9367	20.452						18.1142	13.0478		1.38829	0.164143	0.625006			1
Q04756	Hepatocyte growth factor activator OS=Homo sapiens OX=9606 GN=HGFAC PE=1 SV=1	24199.8	21126.7	27782.9	29167.5	29405.5	31099.9	22676.6	32170.3	26517.5	23932.6	24071.2	26914.9	28124.6	19000.5	25872.5	26121.1	21279.9	18905.1	31335.2	21627.8	26570.9	24014.7		1.10644	0.164589	0.625006		27	24
P13598	Intercellular adhesion molecule 2 OS=Homo sapiens OX=9606 GN=ICAM2 PE=1 SV=2	4492.64	2845.27	5309.5	4932.73	4723.2	2839.22	3588.46	4735.07	4007.03	4556.72	3950.09	2828.35	3606.68	3031.24	3709.88	3383.75	3726.03	4362.09	4193.34	4037.86	4115.2	3651.98		1.12684	0.167854	0.629904		4	5
P02741	C-reactive protein OS=Homo sapiens OX=9606 GN=CRP PE=1 SV=1	3755.02	3274.14	3099.08	3342.13	3093.1	7032.66	31385.2	4517.16	6048.67	8030.67	69794	2770.49	5019.8	11690.3	3892.16	13116.3	5794.15	5973.43	11702.8	16129.2	5346.23	9074.04		1.69728	0.168047	0.629904		5	7
P15291	Beta-1,4-galactosyltransferase 1 OS=Homo sapiens OX=9606 GN=B4GALT1 PE=1 SV=5	409.474	398.09	471.706	365.343	423.463	421.347	347.728	407.905	471.963	386.183	534.404	432.159	399.002	373.428	428.568	403.124	473.937	430.401	451.151	441.899	408.558	434.85		1.06435	0.173454	0.640771		2	2
P00533	Epidermal growth factor receptor OS=Homo sapiens OX=9606 GN=EGFR PE=1 SV=2	564.458	562.38	498.151	592.849	499.217	619.995	581.561	438.413	600.998	497.017	513.753	561.369	556.994	433.865	492.416	529.229	559.767	428.036	480.473	539.964	542.546	507.307		1.06946	0.174192	0.640771		2	8
P61981	14-3-3 protein gamma OS=Homo sapiens OX=9606 GN=YWHAG PE=1 SV=2	73.8809	137.894	109.077	123.7	135.648	88.6302	81.132	145.27	110.252	86.9498	144.392	99.4099	136.813	82.877	123.439	123.9	143.858	103.439	142.065	141.636	106.444	122.246		1.14846	0.174254	0.640771		1	1
P00918	Carbonic anhydrase 2 OS=Homo sapiens OX=9606 GN=CA2 PE=1 SV=2	8505.84	10865	9972.74	20259.3	9535.94	11050.5	11235.4	7849.46	18025.7	6480.64	9295.23	18823.9	14096.9	7627.83	21597.7	9025.86	27278.3	14453	10679.2	14502.3	10732.2	13646.3		1.27153	0.176201	0.643853		15	14
P33908	Mannosyl-oligosaccharide 1,2-alpha-mannosidase IA OS=Homo sapiens OX=9606 GN=MAN1A1 PE=1 SV=3	6212.46	5276.53	6428.19	6712.2	6422.55	7722.09	6141.01	6484.34	7218.68	6348.42	10359.9	6167.03	6786.56	6518.28	6976.63	7304.71	6229.22	6642.5	6677.1	7092.3	6467.31	6999.39		1.08227	0.178791	0.645963		11	15
P02655	Apolipoprotein C-II OS=Homo sapiens OX=9606 GN=APOC2 PE=1 SV=1	15024	14906.9	24190.7	12133.8	23699.2	21530.5	13045.7	19869.3	12813.1	20971.7	32057	12360.7	22184.4	29866.8	20341.9	13650.3	13346.9	42806.3	31847.3	16884.4	17252.6	21628.1		1.25361	0.179002	0.645963		11	12
P80108	Phosphatidylinositol-glycan-specific phospholipase D OS=Homo sapiens OX=9606 GN=GPLD1 PE=1 SV=3	41704.4	56156.5	40431.5	35941.1	44616.1	40064.9	44287.4	39214.7	46118.2	49905.4	39791.4	45807.7	40615.4	32498.8	41865.8	27614.4	42219.5	52463.4	36516.4	41024.4	43510.1	39492.8		1.10172	0.180224	0.64636		38	42
Q9NY15	Stabilin-1 OS=Homo sapiens OX=9606 GN=STAB1 PE=1 SV=3	763.7	771.248	923.713	913.679	798.086						887.488	1143.38	796.652	892.398	930.028						831.188	923.284		1.1108	0.184606	0.658011			3
P05154	Plasma serine protease inhibitor OS=Homo sapiens OX=9606 GN=SERPINA5 PE=1 SV=3	489.753	458.335	473.528	573.52	446.802	494.537	443.161	373.006	381.115	645.388	526.208	542.114	499.648	607.374	475.849	777.436	348.18	480.482	636.714	513.112	471.902	530.047		1.12321	0.188442	0.665958		2	2
P26038	Moesin OS=Homo sapiens OX=9606 GN=MSN PE=1 SV=3	3445.43	2956.91	3138.49	7435.73	5643.45	4098.59	3413.98	3637.88	3319.83	3063.59	2413.21	2862.35	4124.78	1925.87	2783.9	3310.58	4849.69	3218.76	3161.31	4655.9	3838.63	3210.09		1.1958	0.189466	0.665958		6	14
Q86TH1	ADAMTS-like protein 2 OS=Homo sapiens OX=9606 GN=ADAMTSL2 PE=1 SV=1	1499.17	1203.86	1700.52	1667.63	1880.23	1650.89	1651.3	2157.57	1811.7	1618.02	3041.43	2056.6	1434.74	1852.34	1800.29	1963.92	1640.69	2604.45	1402.75	1635.52	1667.21	1888.24		1.13257	0.190274	0.665958		4	4
Q6UY14	ADAMTS-like protein 4 OS=Homo sapiens OX=9606 GN=ADAMTSL4 PE=1 SV=2	3897.35	2855.33	3311.15	2908.97	2927.59	4182.26	3083.55	3216.22	3028.41	2712.54	2995.88	3687.46	3044.64	2781.04	2507.9	2745.53	3017.71	3117.28	2757.81	3055.99	3183.5	2956.72		1.0767	0.19279	0.670723		4	5
P08709	Coagulation factor VII OS=Homo sapiens OX=9606 GN=F7 PE=1 SV=1	2312.76	2252.5	2387.96	2042.26	2221.1	2051.25	2327.13	2410.39	2286.69	1776.99	2224.62	2281.35	2271.13	2064.98	2498.96	2434.04	2417.94	2324.64	2299.32	2229.23	2198.53	2301.57		1.04687	0.197647	0.683528		4	5
P14543	Nidogen-1 OS=Homo sapiens OX=9606 GN=NID1 PE=1 SV=3	2842.93	2246.59	2633.61	2308.09	3356.06	2415.75	1950.32	3284.6	2959.34	2216.88	3609.27	2886.61	2647.07	2580.39	2503.95	2446.17	2875.47	2899.08	4035.73	2531.23	2583.15	2863.91		1.10869	0.199428	0.683669		5	10
Q7Z7M0	Multiple epidermal growth factor-like domains protein 8 OS=Homo sapiens OX=9606 GN=MEGF8 PE=1 SV=2	2285.2	2175.74	2383.43	2621.15	2284.11	2128.32	2352.48	2660.74	2383.12	2231.48	2114.6	2432.21	2593.6	1813.24	2205.27	2434.32	2027.67	2194.8	2061.18	2434.47	2344.9	2219.39		1.05655	0.200828	0.683669		8	9
O75882	Attractin OS=Homo sapiens OX=9606 GN=ATRN PE=1 SV=2	55338.9	53579.5	56680.7	64237.6	57089.2	49408.5	57897.7	67037.6	56160.1	59792.5	49708.7	62304.3	54239.5	49701	57227.8	60771.4	45378.5	44439.4	55190.5	64031	57526.3	53899.1		1.0673	0.201218	0.683669		51	52
P00352	Retinal dehydrogenase 1 OS=Homo sapiens OX=9606 GN=ALDH1A1 PE=1 SV=2						421.533	471.733	786.02	1181.4	313.1						657.824	1168.92	964.125	709.382	678.517	565.468	813.756		1.43908	0.202843	0.685186		1
P10645	Chromogranin-A OS=Homo sapiens OX=9606 GN=CHGA PE=1 SV=7	599.755	504.489	620.071	471.486	615.49	505.097	521.881	583.448	557.115	494.548	712.858	970.025	633.818	534.961	587.206	1627.99	457.205	487.97	568.653	446.248	544.886	646.166		1.18587	0.205388	0.68615		3	4
P04040	Catalase OS=Homo sapiens OX=9606 GN=CAT PE=1 SV=3	4997.32	5127.63	6167.65	9457.84	6206.33	6459.67	7211.39	6021.16	10517.5	4673.02	6662.34	9958.77	9175.2	4119.95	12156.9	6273.4	12211.2	7054.99	6268.57	7339.09	6466.69	7726.33		1.19479	0.205491	0.68615		15	13
P10646	Tissue factor pathway inhibitor OS=Homo sapiens OX=9606 GN=TFPI PE=1 SV=1	271.7	305.26	369.122	297.446	295.907						362.147	302.293	315.237	368.676	327.572						306.266	334.18		1.09114	0.208262	0.69143			1
P60709	Actin, cytoplasmic 1 OS=Homo sapiens OX=9606 GN=ACTB PE=1 SV=1	18869.5	15521.5	16082.2	23212.6	22674.2	18173.1	15002.3	23980.6	19382.8	12774	16161.4	18649.1	39307.3	13250.6	20103.4	22104.9	22195.1	19941.5	19235.7	31042	18211.6	21211.3		1.16471	0.212016	0.699892		15	19
Q14956	Transmembrane glycoprotein NMB OS=Homo sapiens OX=9606 GN=GPNMB PE=1 SV=2	2304.47	1617.85	2127.86	2144.47	2235.15	1692.65	2168.88	2579.66	2105.79	1727.58	2137.19	2152.57	1753.31	1687.71	1767.12	1743.01	1848.38	1880.31	2095.73	2085.7	2049.89	1907.27		1.07477	0.216262	0.700017		4	3
P00441	Superoxide dismutase [Cu-Zn] OS=Homo sapiens OX=9606 GN=SOD1 PE=1 SV=2	3179.36	3275.59	2926.81	6119.55	3144.76	3026.92	3269.79	2863.68	5939.51	2239.34	3044.56	5441.38	4694.32	2514.6	4808.9	3133.17	6484.38	4351.28	3539.67	4302.1	3423.46	4076.09		1.19063	0.216547	0.700017		5	6
P05451	Lithostathine-1-alpha OS=Homo sapiens OX=9606 GN=REG1A PE=1 SV=3						1255.08	812.838	814.712	879.251	756.914						930.587	665.595	809.264	779.069	691.637	888.317	769.666		1.15416	0.219645	0.700017		2
Q92859	Neogenin OS=Homo sapiens OX=9606 GN=NEO1 PE=1 SV=2	1636.1	1315	1686.2	1657.96	2024.3	1470.74	1603.86	1907.78	2168.41	1790.07	1913.48	1943.76	1597.23	1232.18	1566.38	1593.32	1341.88	1523.74	1468.19	1704.57	1709.12	1574.25		1.08567	0.221144	0.700017		5	9
P11362	Fibroblast growth factor receptor 1 OS=Homo sapiens OX=9606 GN=FGFR1 PE=1 SV=3	1083.98	909.942	1081.79	1124.49	971.476	847.079	961.485	1284.65	1114.25	1109.52	923.479	1165.36	1074.36	868.176	962.79	1000.45	874.73	959.276	1019.78	994.616	1041.92	980.697		1.06243	0.221998	0.700017		2	3
P07195	L-lactate dehydrogenase B chain OS=Homo sapiens OX=9606 GN=LDHB PE=1 SV=2	5480.1	5313.54	6256.08	7027.94	6161.03	6031.67	5298.7	6533.78	6864.01	5843.6	8123.99	6659.22	6102.42	4833.62	7206.86	6623.31	6410.17	5989.84	6065.29	7504.44	6053.39	6492.69		1.07257	0.2224	0.700017		7	8
P07858	Cathepsin B OS=Homo sapiens OX=9606 GN=CTSB PE=1 SV=3	947.707	854.067	1046.93	1425.49	1524.97	1404.46	1026.19	1331.99	1591.16	929.268	1653.61	1178.07	962.853	832.654	931.272	816.463	1359.96	1033.55	1023.06	841.503	1179.89	1036.92		1.13787	0.225483	0.700017		3	2
O75347	Tubulin-specific chaperone A OS=Homo sapiens OX=9606 GN=TBCA PE=1 SV=3	828.4	834.928	696.546	1561.13	1078.17						587.221	779.181	1046.14	489.093	935.141						958.944	738.006		1.29937	0.225771	0.700017			2
Q9BY67	Cell adhesion molecule 1 OS=Homo sapiens OX=9606 GN=CADM1 PE=1 SV=2	716.213	603.47	764.444	728.122	838.121	541.894	746.79	761.409	737.327	675.576	849.401	799.373	651.339	614.425	775.298	763.686	809.749	744.349	748.515	810.913	706.418	753.325		1.0664	0.225996	0.700017		2	3
P0C0L4	Complement C4-A OS=Homo sapiens OX=9606 GN=C4A PE=1 SV=2	636208	488502	708594	808196	546971	967206	677880	467284	638570	944894	769032	705395	788691	908811	858240	752381	552477	698014	805847	714087	669143	749201		1.11964	0.227222	0.700017		207	197
P22792	Carboxypeptidase N subunit 2 OS=Homo sapiens OX=9606 GN=CPN2 PE=1 SV=3	31257	42526.6	32529.6	40167.2	38485.3	42874.8	39028	42315.6	41069.2	34270.2	46013.3	44541.8	34925.2	42066.4	44022.7	34616.8	42546.3	41031.2	42598.8	36184	38225.8	40659.1		1.06366	0.227367	0.700017		20	22
P02748	Complement component C9 OS=Homo sapiens OX=9606 GN=C9 PE=1 SV=2	122681	113819	134616	143786	113543	144279	144763	117176	149443	134292	170677	113216	125266	208517	144175	156465	107030	126571	158478	151800	131165	143531		1.09427	0.228628	0.700017		66	64
P55103	Inhibin beta C chain OS=Homo sapiens OX=9606 GN=INHBC PE=2 SV=1	1017.22	1147.36	2262.8	1335.3	1274.41	986.165	1265.24	1587.02	1425.66	1427.77	1351.77	1349.25	1493.4	1338.54	1814	1695.24	1134.01	1571.07	1596.27	1695.61	1335.99	1490.36		1.11555	0.229613	0.700017		2	3
P18065	Insulin-like growth factor-binding protein 2 OS=Homo sapiens OX=9606 GN=IGFBP2 PE=1 SV=2	4116.07	2724.36	3173.71	3773.8	4407.19	3905.53	3188.72	4949.77	3757.17	3233.77	9429.13	4207.42	3234.13	3334.07	3008.47	3489.93	3719.26	4561.65	4324.9	6277.66	3670.04	4281.28		1.16655	0.230822	0.700017		7	9
P08887	Interleukin-6 receptor subunit alpha OS=Homo sapiens OX=9606 GN=IL6R PE=1 SV=1	346.6	340.144	336.318	374.842	383.756						352.168	388.438	372.427	359.205	385.705						355.819	371.315		1.04355	0.23183	0.700017			1
Q13228	Methanethiol oxidase OS=Homo sapiens OX=9606 GN=SELENBP1 PE=1 SV=2	1509.95	1458.25	1238.06	1413.93	1393.09	1692.39	1330.19	1303.97	2188.16	1099.65	1379.99	2352.72	1975.6	966.865	2131.03	1256.81	2210.89	1753.98	1502.2	1481.23	1438.45	1642.98		1.14218	0.232446	0.700017		5	4
Q9UBP4	Dickkopf-related protein 3 OS=Homo sapiens OX=9606 GN=DKK3 PE=1 SV=2	145	154.059	167.685	161.55	158.548						163.783	191.307	192.688	140.922	168.843						157.182	170.398		1.08408	0.232536	0.700017			1
P03950	Angiogenin OS=Homo sapiens OX=9606 GN=ANG PE=1 SV=1	2575.71	2981.35	3129.83	3117.14	2906.69	2526.67	3210.99	2536.72	3006.74	3684.76	2948.91	2590.35	2340.96	3507.98	2634.72	3033.68	2707.9	2783.35	2391.72	2851.09	2948.46	2761.27		1.06779	0.233888	0.700458		7	2
Q86U17	Serpin A11 OS=Homo sapiens OX=9606 GN=SERPINA11 PE=2 SV=2	2418.32	2889.24	2870.32	2806.5	2609.16	2816.28	2285.73	4400.05	2937.71	2788.01	2926.64	2894.14	3365.37	2450.53	2322.07	2227.75	2776.5	2469.21	2219.69	2631.36	2839.46	2606.42		1.08941	0.235568	0.700671		6	5
P01772	Immunoglobulin heavy variable 3-33 OS=Homo sapiens OX=9606 GN=IGHV3-33 PE=1 SV=2	2662.5	2127.31	2881.29	2075.11	2247.17						2487.4	2011.54	1764.69	2501	1838.05						2378.36	2097.41		1.13395	0.236371	0.700671			3
P19827	Inter-alpha-trypsin inhibitor heavy chain H1 OS=Homo sapiens OX=9606 GN=ITIH1 PE=1 SV=3	459448	498100	508046	497521	483911	456143	458776	529244	472267	494314	478943	468659	488130	369843	497731	532087	427515	377908	495947	506131	485242	461180		1.05217	0.245075	0.718868		78	88
P09668	Pro-cathepsin H OS=Homo sapiens OX=9606 GN=CTSH PE=1 SV=4	614.197	738.131	706.629	766.064	738.207	750.34	574.539	936.779	742.986	584.859	694.759	923.019	932.376	676.983	764.988	646.732	675.79	584.173	1072.86	986.294	708.325	780.278		1.10158	0.24532	0.718868		1	3
P30043	Flavin reductase (NADPH) OS=Homo sapiens OX=9606 GN=BLVRB PE=1 SV=3	1351.37	1557.41	1429.08	2631.97	1425.48	1797.37	1711.86	1228.23	2828.72	1166.82	1435.43	2433.06	2526.08	1161.09	2912.98	1316.69	3293.54	1910.3	1695.15	1915.28	1640.01	1951.86		1.19015	0.246222	0.718868		4	6
Q92823	Neuronal cell adhesion molecule OS=Homo sapiens OX=9606 GN=NRCAM PE=1 SV=3	580.236	412.105	544.666	564.642	586.874	457.001	589.337	642.567	549.616	522.363	591.617	512.444	570.084	442.099	464.838	564.084	406.11	553.237	501.761	483.531	540.915	505.623		1.0698	0.249097	0.720321		1	3
Q92496	Complement factor H-related protein 4 OS=Homo sapiens OX=9606 GN=CFHR4 PE=1 SV=3						205.835	194.059	190.28	210.819	187.729						194.855	211.331	151.076	165.082	194.846	197.541	182.076		1.08494	0.249199	0.720321		1
Q8TER0	Sushi, nidogen and EGF-like domain-containing protein 1 OS=Homo sapiens OX=9606 GN=SNED1 PE=2 SV=2	1482.13	1090.03	1292.81	1454.28	1369.94	1133.8	1320.66	1658.25	1558.51	1323.38	1113.85	1911.18	1400.62	893.612	1135.2	1220.99	1156.37	1386.21	926.227	1459.26	1357.87	1231.16		1.10291	0.25082	0.721324		4	3
Q8WWZ8	Oncoprotein-induced transcript 3 protein OS=Homo sapiens OX=9606 GN=OIT3 PE=1 SV=2	934.105	846.085	918.866	895.668	781.479	1003.99	837.138	1007.27	1138.55	766.222	1201.37	937.437	1015.25	909.291	941.715	929.91	867.953	929.045	916.518	984.684	906.672	959.672		1.05846	0.253214	0.721324		2	5
P04196	Histidine-rich glycoprotein OS=Homo sapiens OX=9606 GN=HRG PE=1 SV=1	157730	101330	87993	79054.4	83662.3	94656.6	99040.2	95268.2	73963.2	70316.8	124343	92349.6	101112	70397.9	99398.1	122609	100417	80877.4	136009	124214	91950.5	103174		1.12206	0.25327	0.721324		40	32
P14625	Endoplasmin OS=Homo sapiens OX=9606 GN=HSP90B1 PE=1 SV=1	6390.2	6980.31	7344.68	9353.8	8678.04	6799.39	6459.8	10769.6	8575.63	8851.13	12361.3	10135.3	7495.93	6863.35	8575.5	8400.72	6912.82	9068.07	9700.19	8641.05	7906.65	8684.31		1.09836	0.255679	0.724631		15	14
Q13308	Inactive tyrosine-protein kinase 7 OS=Homo sapiens OX=9606 GN=PTK7 PE=1 SV=2	300.318	227.507	260.936	268.539	279.401	269.417	280.352	321.391	287.745	240.305	261.537	355.335	291.175	195.172	203.713	291.635	183.725	249.576	260.634	258.85	272.35	250.441		1.08748	0.258804	0.724802		2	1
Q9UNN8	Endothelial protein C receptor OS=Homo sapiens OX=9606 GN=PROCR PE=1 SV=1	737.3	763.713	726.274	699.074	711.633						831.043	988.04	1262.85	556.968	800.311						727.262	856.974		1.17836	0.259895	0.724802			2
P02656	Apolipoprotein C-III OS=Homo sapiens OX=9606 GN=APOC3 PE=1 SV=1	12763.3	14880.4	21154.1	11437.5	20516.8	21233.4	10176.2	16542.6	9528.37	17851.1	31179	11197.8	14714.2	21104.2	17194.9	10995.3	16402.7	31248.9	30068.5	12095.2	14991	18122.5		1.20889	0.261001	0.724802		5	5
P01011	Alpha-1-antichymotrypsin OS=Homo sapiens OX=9606 GN=SERPINA3 PE=1 SV=2	553076	488029	603068	581038	530676	682873	579552	545088	697223	669199	871610	598773	544795	796172	610826	590387	537059	561484	607319	707878	589312	634544		1.07675	0.261365	0.724802		57	59
Q15063	Periostin OS=Homo sapiens OX=9606 GN=POSTN PE=1 SV=2	7501.9	5279.13	9040	6726.06	7990.91	6035.94	5543.38	11364	10211.3	7867.74	8428.12	8085.99	6191.32	6891.42	6853.2	6407.25	6544.86	5833.17	6915.97	6264.44	7532.24	6799.33		1.10779	0.261977	0.724802		13	18
P07339	Cathepsin D OS=Homo sapiens OX=9606 GN=CTSD PE=1 SV=1	3542.49	2917.24	3845.08	3518.76	3721.17	3467.48	3251.25	4690.95	3963.55	3723.3	4679.77	3400.71	4540.72	3399.79	4293.26	3843.83	3292.83	4002.75	4037.68	3585.36	3637.97	3880.18		1.06658	0.264873	0.729343		7	6
P19652	Alpha-1-acid glycoprotein 2 OS=Homo sapiens OX=9606 GN=ORM2 PE=1 SV=2	1563.83	1364.91	1777.21	1617.36	1387.59	3488.81	10957.2	4721.25	3239.37	4447.72	1704.36	1530.81	1778.85	37503	2906.51	8163.99	3867.96	4040.03	3620.12	6587.93	2719.65	4156.52		1.52833	0.268837	0.736766		3	7
P07359	Platelet glycoprotein Ib alpha chain OS=Homo sapiens OX=9606 GN=GP1BA PE=1 SV=2	10787.1	9968.38	15024.9	11457	14202.1	9133.69	8554.69	14213.3	13204.2	12469.7	8953.12	12175.4	11748.9	7664.5	11526.8	10545.2	10843.2	10155.9	10871.4	13516.9	11700	10680.1		1.0955	0.271045	0.739329		11	8
P14314	Glucosidase 2 subunit beta OS=Homo sapiens OX=9606 GN=PRKCSH PE=1 SV=2	203.71	203.77	273.007	219.281	331.405	246.893	223.708	280.021	244.928	244.418	406.73	234.806	233.716	225.037	255.95	240.211	260.11	325.555	261.09	260.479	244.469	266.076		1.08838	0.272648	0.740228		1	1
P06744	Glucose-6-phosphate isomerase OS=Homo sapiens OX=9606 GN=GPI PE=1 SV=4	2343.8	2364.79	2477.39	6561.01	3984.82						2659.15	2222.32	3151.03	2259.37	2475.85						3243.53	2532.46		1.28078	0.27633	0.745775			4
Q9BWP8	Collectin-11 OS=Homo sapiens OX=9606 GN=COLEC11 PE=1 SV=1	4396.54	3986.38	5067.58	5126.54	6459.82	5236.63	4922.29	6503.38	5753.66	5397.4	7791.53	6107.92	5933.38	4629.33	5439.18	5164.67	4697.22	6045.04	5376.8	5841.1	5230.01	5643.09		1.07898	0.277259	0.745775		8	6
O95428	Papilin OS=Homo sapiens OX=9606 GN=PAPLN PE=2 SV=4	646.083	572.897	552.438	463.488	611.302	537.585	437.333	575.61	606.356	565.329	667.87	702.461	647.25	451.806	534.453	589.438	508.555	919.674	600.524	509.643	553.269	601.375		1.08695	0.280627	0.748668		3	3
Q8WZ75	Roundabout homolog 4 OS=Homo sapiens OX=9606 GN=ROBO4 PE=1 SV=1	775.234	652.956	897.615	802.173	767.605	784.242	653.804	768.631	874.588	926.51	975.345	724.748	705.903	651.003	729.674	677.88	717.255	810.118	719.634	749.593	785.431	741.671		1.059	0.280912	0.748668		2	2
P30101	Protein disulfide-isomerase A3 OS=Homo sapiens OX=9606 GN=PDIA3 PE=1 SV=4	1456.34	1235.28	1556.97	1419.59	1567.71	1219.2	1326.2	1574.64	1382.48	1521.61	1448.08	1346.5	1361.98	1164.87	1398.35	1359.06	1253.3	1466.29	1415.6	1437.28	1420.22	1362.09		1.04268	0.282707	0.750013		4	4
Q8IXL6	Extracellular serine/threonine protein kinase FAM20C OS=Homo sapiens OX=9606 GN=FAM20C PE=1 SV=2	246.874	246.154	248.3	242.002	257.022	304.414	299.056	312.61	297.578	284.106	309.082	302.451	337.892	442.957	230.81	295.426	230.898	261.012	278.383	300.06	272.505	293.867		1.07839	0.284147	0.750407		2	4
P80723	Brain acid soluble protein 1 OS=Homo sapiens OX=9606 GN=BASP1 PE=1 SV=2	480.482	334.369	464.668	583.03	483.565	601.164	600.453	394.592	551.057	364.009	373.837	512.037	563.943	337.076	487.934	380.034	495.851	412.757	331.555	489.469	476.335	431.565		1.10374	0.285635	0.750922		3	6
Q9UM47	Neurogenic locus notch homolog protein 3 OS=Homo sapiens OX=9606 GN=NOTCH3 PE=1 SV=2	632.7	533.145	644.777	717.362	685.643						870.555	771.185	767.444	530.134	683.71						639.525	714.911		1.11788	0.288639	0.753928			3
P02750	Leucine-rich alpha-2-glycoprotein OS=Homo sapiens OX=9606 GN=LRG1 PE=1 SV=2	74525.3	56623.9	73917.7	94458.2	54269.4	82540.9	78311.3	76005.7	89923.3	91811.3	204689	65454.9	52407.8	94636.3	86973.6	116504	69089.8	78144.9	74932.3	100692	76066.9	87865.8		1.15511	0.292256	0.753928		33	34
P00751	Complement factor B OS=Homo sapiens OX=9606 GN=CFB PE=1 SV=2	370167	343014	327915	375751	285011	314784	450027	271643	364202	390906	375159	313582	330140	351835	301379	370984	253896	310715	283785	363012	345772	323147		1.07001	0.292778	0.753928		94	94
Q6UX71	Plexin domain-containing protein 2 OS=Homo sapiens OX=9606 GN=PLXDC2 PE=1 SV=1	1824.31	1852.41	2461.59	2505.02	2626.63	1562.06	2374.32	2677.79	2556.11	2298.63	1799.4	2660.51	2175.24	1786.09	2125.77	1778.64	2073.07	1879.45	2240.11	2376.8	2240.95	2072.05		1.08151	0.294239	0.753928		5	5
P11279	Lysosome-associated membrane glycoprotein 1 OS=Homo sapiens OX=9606 GN=LAMP1 PE=1 SV=3	2315.25	2077	2282.76	2457.32	2162.6	2145.81	2231.05	2646	2276.03	2430.8	2562.46	2417.67	2254.53	1864.35	2144.94	2051.7	2127.33	2627.89	1886.95	2115.32	2296.97	2191.67		1.04805	0.295277	0.753928		3	5
Q03591	Complement factor H-related protein 1 OS=Homo sapiens OX=9606 GN=CFHR1 PE=1 SV=2	32202.4	34807.4	30950.7	27949.5	23209.4	32593.8	20532.7	31625.7	28776.9	27810.5	25911.2	20310.5	22148.2	24006.3	37721	32171.4	29223.9	24788.7	21913.6	29779.5	28715.4	26336.3		1.09033	0.295393	0.753928		19	15
P58546	Myotrophin OS=Homo sapiens OX=9606 GN=MTPN PE=1 SV=2	526.5	655.138	591.983	678.462	676.837						550.935	576.507	659.907	532.727	596.788						622.888	581.758		1.0707	0.296813	0.753928			1
P13501	C-C motif chemokine 5 OS=Homo sapiens OX=9606 GN=CCL5 PE=1 SV=3						1047.74	702.552	1905.37	1797.6	598.903						738.499	894.297	701.2	1115.99	720.595	1085.91	820.739		1.32308	0.29876	0.753928		2
Q86UN3	Reticulon-4 receptor-like 2 OS=Homo sapiens OX=9606 GN=RTN4RL2 PE=1 SV=1	151.479	124.686	151.191	126.728	137.629	164.805	161.199	150.836	158.756	127.874	140.533	162.473	154.036	114.764	151.468	110.936	112.37	164.065	133.803	130.344	144.798	136.101		1.0639	0.30091	0.753928		1	1
P00739	Haptoglobin-related protein OS=Homo sapiens OX=9606 GN=HPR PE=2 SV=2	277.603	554.94	421.123	363.05	336.81	199.885	339.67	269.899	216.935	279.487	227.293	229.277	401.841	701.931	307.66	498.282	947.439	216.364	247.143	606.423	312.26	383.734		1.22889	0.303227	0.753928		1	1
P00742	Coagulation factor X OS=Homo sapiens OX=9606 GN=F10 PE=1 SV=2	43428.6	40026.8	37237.4	35891.6	37360.7	44827.1	41860.4	38505.8	37330.9	41474.8	36104.5	40853.1	37607.1	40259.4	42322.3	41159.4	37170.1	35021.3	34282.7	39458.7	39693.9	38332.8		1.03551	0.30426	0.753928		28	32
P41222	Prostaglandin-H2 D-isomerase OS=Homo sapiens OX=9606 GN=PTGDS PE=1 SV=1	6628.57	4995.48	6685.59	6406.81	6521.5	4860.92	5542.56	6189.02	6446.78	5739.72	5600.99	5726.57	5429.68	4857.66	5540.74	7457.35	5169.05	6076.7	5920.35	4991.13	5965.42	5637.85		1.0581	0.305129	0.753928		4	3
P06396	Gelsolin OS=Homo sapiens OX=9606 GN=GSN PE=1 SV=1	351627	269737	323656	297381	370272	305591	274677	354177	357821	301805	297969	361707	280181	251555	321888	314490	312218	324349	300022	280822	318824	303177		1.05161	0.305913	0.753928		101	94
P06310	Immunoglobulin kappa variable 2-30 OS=Homo sapiens OX=9606 GN=IGKV2-30 PE=3 SV=2						383.616	334.623	597.08	585.977	676.409						472.919	549.558	1334.65	600.474	519.657	497.181	641.026		1.28932	0.306367	0.753928		2
P02763	Alpha-1-acid glycoprotein 1 OS=Homo sapiens OX=9606 GN=ORM1 PE=1 SV=1	3741.42	3886.79	3949.65	4247.38	3597.75	9313.99	27890.2	16919.8	9312.37	11120.7	4587.34	4128.46	4147.61	105379	6263	19453.3	9468.09	12680.3	12191.2	15578.2	7246.88	10868.3		1.49973	0.307673	0.753928		10	10
P01700	Immunoglobulin lambda variable 1-47 OS=Homo sapiens OX=9606 GN=IGLV1-47 PE=1 SV=2						489.637	524.113	510.889	467.252	433.972						545.821	586.416	2046.05	404.607	487.389	484.092	664.074		1.37179	0.307679	0.753928		1
Q99497	Protein/nucleic acid deglycase DJ-1 OS=Homo sapiens OX=9606 GN=PARK7 PE=1 SV=2	802.32	855.247	777.145	1436.92	1109.04	730.355	764.729	749.282	1301.71	499.862	761.22	978.422	1185.47	616.874	1074.49	881.373	1549.97	1064.97	871.168	1183.73	863.848	987.075		1.14265	0.310423	0.753928		2	4
P01859	Immunoglobulin heavy constant gamma 2 OS=Homo sapiens OX=9606 GN=IGHG2 PE=1 SV=2	3798.63	4091.83	4457.57	3954.61	3914.06	3601.66	2776.35	4942.04	4241.57	4059.99	5056.03	3326.55	5037.85	3751.88	4066.53	4150.98	3226.8	4962.31	4850.08	4643.75	3944.85	4252.8		1.07806	0.311352	0.753928		4	4
Q9UBX1	Cathepsin F OS=Homo sapiens OX=9606 GN=CTSF PE=1 SV=1	912.566	876.281	745.034	886.312	988.198	875.247	884.158	1006.86	829.463	940.97	877.67	1327.04	952.168	924.104	751.527	912.505	1010.69	925.03	833.092	1022.88	891.562	943.653		1.05843	0.312822	0.753928		3	3
Q01459	Di-N-acetylchitobiase OS=Homo sapiens OX=9606 GN=CTBS PE=1 SV=1	2500.54	2442.27	2806.87	2522.59	2740.03	2372.38	2865.04	3039.95	2281.96	2779.42	2815.45	2602.2	2807.77	2054.68	2447.08	2652.04	2060.69	2502.4	2310.11	2875.5	2624.88	2496.28		1.05151	0.315016	0.753928		6	4
P01009	Alpha-1-antitrypsin OS=Homo sapiens OX=9606 GN=SERPINA1 PE=1 SV=3	17470.7	59587.6	25624.5	13162.4	24431.8	13413.8	32481.7	22005.1	21245.4	20743.5	53095.4	19830.4	18606.4	60238.9	17469.2	20569.4	90002.8	16796.6	13814.1	58445	22694.8	29607.2		1.30458	0.315584	0.753928		26	23
O75636	Ficolin-3 OS=Homo sapiens OX=9606 GN=FCN3 PE=1 SV=2	16168.9	17968.4	19492.7	22921.4	19723.2	23030.7	23274.1	21511.1	20696.1	22732.4	19466.6	20931.6	26295.4	15674.8	22296.3	16145.5	14152	25587.8	17848.4	15961.3	20618.9	19032.6		1.08335	0.318043	0.753928		17	17
P69891	Hemoglobin subunit gamma-1 OS=Homo sapiens OX=9606 GN=HBG1 PE=1 SV=2	658.3	688.165	796.188	918.933	1374.58						820.359	943.795	15432.2	702.641	1247.37						854.51	1599.59	1.87193	1.87193	0.318641	0.753928			4
P0DMV9	Heat shock 70 kDa protein 1B OS=Homo sapiens OX=9606 GN=HSPA1B PE=1 SV=1	1263	1264.28	1387.58	2943.74	2677.07						1135.64	1194.13	2594.25	816.067	1465.68						1771.79	1332.95		1.32923	0.320986	0.753928			6
Q13332	Receptor-type tyrosine-protein phosphatase S OS=Homo sapiens OX=9606 GN=PTPRS PE=1 SV=3	1557.51	1262.67	1604.4	1480.24	1170.18	1053.27	1309.85	1402.52	1406.85	1570.64	1310.89	1459.72	1197.69	1237.43	1135.98	1414.35	1085.98	1546.48	1364.19	1262.59	1370.45	1294.18		1.05893	0.321026	0.753928		5	2
Q8NBP7	Proprotein convertase subtilisin/kexin type 9 OS=Homo sapiens OX=9606 GN=PCSK9 PE=1 SV=3	1945.83	2232.58	2178.16	1745.26	1997.29	2312.56	2200.57	2088.93	2235.04	2066.97	3065.4	2350.83	2355.17	1924.38	2086.08	2463.16	2428.21	1494.8	2070.01	2520.74	2093.86	2239.86		1.06973	0.321725	0.753928		7	7
P55056	Apolipoprotein C-IV OS=Homo sapiens OX=9606 GN=APOC4 PE=1 SV=1	4922.39	5108.66	5212.94	4922.06	4930.31	4396.06	3873.28	7278.02	3576.69	6163.63	7974.74	3320.3	6531.33	7823.93	4795.31	4214.83	3268.33	7722.55	9774.06	5274.55	4942.04	5690.19		1.15138	0.321814	0.753928		5	4
P16112	Aggrecan core protein OS=Homo sapiens OX=9606 GN=ACAN PE=1 SV=3						348.415	397.709	396.005	313.145	345.279						222.886	343.645	450.995	320.288	277.467	358.637	314.357		1.14086	0.323431	0.754673		1
Q9P121	Neurotrimin OS=Homo sapiens OX=9606 GN=NTM PE=1 SV=1	839	646.778	770.457	743.733	826.438						683.581	778.755	807.682	655.962	647.919						762.041	711.813		1.07056	0.325226	0.755825			2
P35590	Tyrosine-protein kinase receptor Tie-1 OS=Homo sapiens OX=9606 GN=TIE1 PE=1 SV=1	193	221.867	218.018	205.805	180.887						243.814	220.52	353.738	186.699	186.517						203.33	231.318		1.13765	0.328125	0.759525			1
Q6UXB8	Peptidase inhibitor 16 OS=Homo sapiens OX=9606 GN=PI16 PE=1 SV=1	10085.7	6804.68	9349.85	8847.76	12873.1	7915.91	11893.2	10327.7	10426.1	8702.63	10635.6	11559.4	8856.28	6053.75	8157.05	9287.36	8731.38	10453.4	6273.2	9212.32	9570.64	8751.05		1.09366	0.331442	0.764157		11	11
P31146	Coronin-1A OS=Homo sapiens OX=9606 GN=CORO1A PE=1 SV=4	1744.9	1576.38	1738.38	4080.12	3688.73						1346	1296.58	4148.28	1205.17	1698.66						2351.93	1714.64		1.37168	0.333818	0.765464			5
P02745	Complement C1q subcomponent subunit A OS=Homo sapiens OX=9606 GN=C1QA PE=1 SV=2	24679.5	21977.4	21929	23206.7	22066.9	24329.7	21924.5	24170.4	25074.2	19741.5	21181	24471.6	23401.2	20544.8	21978.2	20005	21122	24745.6	22762.9	21560.6	22854.1	22124.8		1.03296	0.334995	0.765464		10	11
Q9H4G4	Golgi-associated plant pathogenesis-related protein 1 OS=Homo sapiens OX=9606 GN=GLIPR2 PE=1 SV=3	1594.71	1445.06	1919.2	1892.15	1656.54	1426.29	1886.07	1937.07	1836.91	2043.5	1682.4	1726.68	1754.99	1658.92	1878.99	1583.18	1601.17	1487.16	1712.19	1696.08	1751.14	1675.13		1.04538	0.338682	0.765464		4	4
P32119	Peroxiredoxin-2 OS=Homo sapiens OX=9606 GN=PRDX2 PE=1 SV=5	10409.5	12205.7	11938.4	19590.9	12365.1	13193.7	10723.3	9899.92	28045.9	6474.87	11017	24738.7	17211.1	7761.4	28708.3	7147.26	39146.6	14168.1	13321.3	13825.2	12504.4	15426.1		1.23366	0.338853	0.765464		11	13
Q8NBJ4	Golgi membrane protein 1 OS=Homo sapiens OX=9606 GN=GOLM1 PE=1 SV=1	1382.21	1166.85	1335.43	1322.8	1285.35	1675.33	1443.21	1437.38	1692.96	2069.7	1680.7	4521.73	1404.31	1523.08	1061.93	2251.69	1219.51	2277.87	1305.12	1311.63	1461.94	1685.3		1.15278	0.339331	0.765464		2	4
Q07954	Prolow-density lipoprotein receptor-related protein 1 OS=Homo sapiens OX=9606 GN=LRP1 PE=1 SV=2	5347.77	5005.87	5462.94	5495.36	5287.22	5058.58	5530.77	5501.75	5442.5	5539.56	5763.54	5757.61	5370.86	4530.07	5026.94	5314	4982.78	5361.25	4963.01	5353.97	5364	5229.94		1.02563	0.341001	0.765464		14	17
Q04917	14-3-3 protein eta OS=Homo sapiens OX=9606 GN=YWHAH PE=1 SV=4	48.4	66.6408	40.6723	93.5511	87.9899						42.225	47.1642	108.231	28.1726	44.4614						64.0727	48.5589		1.31949	0.341494	0.765464			1
P07225	Vitamin K-dependent protein S OS=Homo sapiens OX=9606 GN=PROS1 PE=1 SV=1	63016.9	49379.8	65953.4	55955.3	59627.1	60973.9	63502.2	57090.4	61742.6	63160.3	55737.8	68050.2	61726.6	58324	75467.4	65446.3	61395.5	55713	56876.5	67337.7	59855.7	62319.3		1.04116	0.34306	0.765464		46	41
P13987	CD59 glycoprotein OS=Homo sapiens OX=9606 GN=CD59 PE=1 SV=1	1328.27	1098.61	1162.82	1321.58	1244.76	1123.56	1307.3	1294.88	1394.91	1148.84	1313.7	1228.77	1204.73	1068.51	1236.95	1124.4	1169.8	1316.79	1052.69	1275.53	1238.75	1195.78		1.03593	0.344726	0.765464		2	2
P01780	Immunoglobulin heavy variable 3-7 OS=Homo sapiens OX=9606 GN=IGHV3-7 PE=1 SV=2	776.001	591.736	975.317	465.127	669.393	352.732	295.184	498.934	530.964	621.785	490.385	588.006	560.297	653.926	631.363	599.942	504.174	1875	565.44	557.396	546.849	642.153		1.17428	0.345673	0.765464		1	1
P05062	Fructose-bisphosphate aldolase B OS=Homo sapiens OX=9606 GN=ALDOB PE=1 SV=2	1762.97	2613.74	2249.39	1768.06	2708.64	2203.69	2100.2	4449.58	1632.04	1925.61	3784.99	2751.92	2792.7	2218.77	1979.69	2485.54	1767.16	3081.21	1954.09	3031.75	2242.26	2517.96		1.12296	0.346577	0.765464		5	5
P07911	Uromodulin OS=Homo sapiens OX=9606 GN=UMOD PE=1 SV=1	1295.04	1381.01	726.35	1072.65	931.162	1296.05	1129.75	1329.31	1105.88	602.897	828.837	1403.13	1030.74	725.623	879.707	928.385	727.317	841.2	1177.43	1136.04	1053.49	947.207		1.1122	0.350065	0.765464		2	2
P06732	Creatine kinase M-type OS=Homo sapiens OX=9606 GN=CKM PE=1 SV=2	1541.06	2702.41	1490.29	3146.69	1709.34	2194.16	2159.04	1953.62	5606.15	2148.73	11006.6	3466.98	1665.49	1347.52	1496.42	3105.15	3027.73	4245.75	2294.97	2837.53	2275.49	2833.09		1.24505	0.352013	0.765464		4	9
Q06033	Inter-alpha-trypsin inhibitor heavy chain H3 OS=Homo sapiens OX=9606 GN=ITIH3 PE=1 SV=2	85840.8	57522.8	90259	76998.2	74075.4	85797	76123	78414.5	89851	72694.8	95949.2	93542.9	83084	73723.2	80709.9	99530.3	71569.6	64258.7	90268.4	83198.1	78155.4	82858.4		1.06018	0.353159	0.765464		57	53
Q6UWP8	Suprabasin OS=Homo sapiens OX=9606 GN=SBSN PE=1 SV=2						123.42	164.703	146.277	199.699	139.288						176.718	343.762	142.791	136.535	173.452	152.585	183.034		1.19956	0.353404	0.765464		1
P41271	Neuroblastoma suppressor of tumorigenicity 1 OS=Homo sapiens OX=9606 GN=NBL1 PE=1 SV=2						260.465	272.227	319.794	348.527	330.4						412.737	412.593	311.655	262.235	314.464	304.344	337.463		1.10882	0.3536	0.765464		1
Q9Y4L1	Hypoxia up-regulated protein 1 OS=Homo sapiens OX=9606 GN=HYOU1 PE=1 SV=1	2335.11	2149.23	2519.94	2191.4	2185.59	1663.28	2337.73	2179.74	2240.19	2388.56	2374.78	2198.32	2096.88	2092.94	2495.21	2277.66	2094.9	2514.32	2648.38	2294.64	2207.42	2301.4		1.04257	0.357418	0.765464		6	6
Q9NPH3	Interleukin-1 receptor accessory protein OS=Homo sapiens OX=9606 GN=IL1RAP PE=1 SV=2	4197	3908.3	4543.32	7276.75	4919.83	4038.29	5258.17	5150.96	6734.27	4599.26	5559.62	4723.48	5479.5	3513.42	4388.01	3962.51	3311.28	3462.64	7628.32	4363.53	4961.45	4493.33		1.10418	0.357657	0.765464		8	6
P27348	14-3-3 protein theta OS=Homo sapiens OX=9606 GN=YWHAQ PE=1 SV=1	72	72.5237	86.3927	108.303	138.68						134.351	88.744	115.584	90.7487	111.487						92.51	106.873		1.15526	0.357861	0.765464			1
P00451	Coagulation factor VIII OS=Homo sapiens OX=9606 GN=F8 PE=1 SV=1	27.1345	37.0881	29.9466	26.556	29.7768	50.0288	19.5868	36.1106	40.4481	32.6756	48.5369	56.3421	32.9049	34.8695	26.9109	40.5982	31.1901	37.3236	21.3634	40.7412	31.9675	35.8158		1.12038	0.358358	0.765464		1	1
Q86UX7	Fermitin family homolog 3 OS=Homo sapiens OX=9606 GN=FERMT3 PE=1 SV=1	212.157	172.239	163.936	306.575	340.648	180.29	175.353	369.997	176.217	122.983	192.552	195.376	404.897	118.163	269.75	300.363	291.257	215.449	265.913	278.471	208.943	241.601		1.1563	0.363423	0.772809		1	4
P08697	Alpha-2-antiplasmin OS=Homo sapiens OX=9606 GN=SERPINF2 PE=1 SV=3	99687.3	103873	102147	101229	81794	109425	93955.5	102506	86156.7	94799.6	106940	98020.5	86974.8	81770	94767	108468	82322.5	86528.7	99389.7	93650.4	97213.8	93453		1.04024	0.36725	0.772809		52	50
P48740	Mannan-binding lectin serine protease 1 OS=Homo sapiens OX=9606 GN=MASP1 PE=1 SV=3	29699.2	33486.3	32581.1	32017.6	41181.6	33518.5	32039.2	38324.1	35023.8	34346.5	32178	38423.2	31612.3	29717.8	34454.9	29950.2	26654.1	36827	34887.8	33780.8	34082.8	32673.4		1.04314	0.367499	0.772809		26	30
Q9HBR0	Putative sodium-coupled neutral amino acid transporter 10 OS=Homo sapiens OX=9606 GN=SLC38A10 PE=1 SV=2	218.223	223.163	200.83	205.243	133.837	162.174	163.462	182.219	191.79	209.312	123.03	168.287	352.727	73.1941	131.929	182.241	152.313	226.033	186.731	174.187	186.931	164.365		1.13729	0.367772	0.772809		3	1
P78417	Glutathione S-transferase omega-1 OS=Homo sapiens OX=9606 GN=GSTO1 PE=1 SV=2	1443.13	1062.98	1785.67	2773.16	2315.14	1758.11	1824.51	2040.62	2283.34	941.53	2014.5	2021.06	2049.79	1347.78	2334.02	1250.05	2751.46	2073.42	2064.68	2159.51	1735.22	1959.55		1.12928	0.368447	0.772809		4	3
P16035	Metalloproteinase inhibitor 2 OS=Homo sapiens OX=9606 GN=TIMP2 PE=1 SV=2	1055.14	786.265	1250.81	991.975	1330.04	932.531	1081.8	1378.12	1324.09	1234.1	1318.55	1788.76	1037.21	1081.09	1121.58	1184.26	1044	1188.21	1193.48	1200.83	1120.16	1201.03		1.0722	0.373501	0.777151		3	2
P19021	Peptidyl-glycine alpha-amidating monooxygenase OS=Homo sapiens OX=9606 GN=PAM PE=1 SV=2	333.373	342.402	387.803	396.521	408.004	251.596	308.079	395.302	378.816	397.317	429.201	369.839	395.141	358.415	285.615	448.741	318.729	392.862	405.491	409.382	356.358	378.212		1.06133	0.373507	0.777151		1	2
P00734	Prothrombin OS=Homo sapiens OX=9606 GN=F2 PE=1 SV=2	357078	297577	315959	301122	287527	330786	266466	313847	316989	330991	289360	318889	305335	269929	327825	316458	279627	291571	318543	305324	310898	301739		1.03035	0.37453	0.777151		80	86
P04406	Glyceraldehyde-3-phosphate dehydrogenase OS=Homo sapiens OX=9606 GN=GAPDH PE=1 SV=3	1433.13	1237.37	995.583	2171.75	1572.08	956.438	1061.12	1091.29	1722.65	830.003	1028.74	1446.29	1870.45	741.208	1629.94	1310.71	2656.1	1263.57	1230.77	2003.9	1253.08	1432.85		1.14347	0.378922	0.780813		2	3
P02753	Retinol-binding protein 4 OS=Homo sapiens OX=9606 GN=RBP4 PE=1 SV=3	225426	255633	235446	216139	262225	255853	248850	218636	178587	197981	218000	212641	270255	195402	266717	281681	240989	289669	223604	222033	227932	240127		1.05351	0.380452	0.780813		39	39
Q08830	Fibrinogen-like protein 1 OS=Homo sapiens OX=9606 GN=FGL1 PE=1 SV=3	1651.48	1573.13	1808.2	1244.99	1374.4	3276.28	2401.42	3424.39	2495.87	2488.08	8289.58	2874.37	1274	4154.7	1236.53	1805.57	2263.89	2841.46	1910.03	2574.41	2055.27	2482.97		1.2081	0.38137	0.780813		4	5
P37837	Transaldolase OS=Homo sapiens OX=9606 GN=TALDO1 PE=1 SV=2	1812.9	1683.72	1716.65	3891.38	2496.43						1530.96	2076.36	2790.53	1189.94	1785.14						2194.57	1799		1.21988	0.381671	0.780813			5
P12955	Xaa-Pro dipeptidase OS=Homo sapiens OX=9606 GN=PEPD PE=1 SV=3	4187.11	3808.95	3704.5	5343.08	4685.25	4758.91	4701.23	4512.55	4884.82	3653.17	4010.72	4143.09	4134.74	4884.34	4337.69	4067.34	4229.3	3776.95	4192.83	4462.39	4391	4214.88		1.04178	0.388924	0.790467		8	9
P17900	Ganglioside GM2 activator OS=Homo sapiens OX=9606 GN=GM2A PE=1 SV=4	1248.3	1139.6	1179.69	1099.99	1048.42						1135.95	1010.54	1234.56	918.218	1133.44						1141.18	1080.82		1.05584	0.389111	0.790467			2
P11021	Endoplasmic reticulum chaperone BiP OS=Homo sapiens OX=9606 GN=HSPA5 PE=1 SV=2	11560.8	11325.5	12271.5	13588.3	13816.5	10630.2	10947.3	13505.6	11993.6	17324.3	12468.3	12291.1	13069.8	11619	11664.6	12329.3	9905.14	11711.3	12589	12739.6	12570.3	12006.8		1.04694	0.391947	0.793453		14	16
P29401	Transketolase OS=Homo sapiens OX=9606 GN=TKT PE=1 SV=3	2782.04	2463.47	2418.26	5266.83	3451.21	3535.91	2500.35	2303.62	2485.35	2277.63	2054.71	2225.19	3379.02	1786.12	2255.68	2220.64	4142.19	2474.84	1685.4	4456.59	2844.93	2527.58		1.12555	0.395935	0.795546		3	10
Q13201	Multimerin-1 OS=Homo sapiens OX=9606 GN=MMRN1 PE=1 SV=3	5439.81	2078.75	3290.35	2366.09	5251.37	3075.42	2262.27	4121.12	3225.65	2025.67	2329.88	3381.43	1846.96	3524.27	6434.39	3698.4	4947.51	2990.32	6306.25	3290.7	3117.15	3608.82		1.15773	0.40265	0.795546		11	13
Q9UBR2	Cathepsin Z OS=Homo sapiens OX=9606 GN=CTSZ PE=1 SV=1	753.2	700.859	880.658	872.96	924.704						1442.56	916.928	916.853	652.58	869.449						821.995	927.961		1.12891	0.40371	0.795546			1
P29279	Connective tissue growth factor OS=Homo sapiens OX=9606 GN=CTGF PE=1 SV=2	228.4	122.064	126.373	142.757	249.942						173.963	227.343	218.117	138.103	235.536						165.911	194.813		1.1742	0.404278	0.795546			1
Q86SQ4	Adhesion G-protein coupled receptor G6 OS=Homo sapiens OX=9606 GN=ADGRG6 PE=1 SV=3	1062.2	885.603	971.176	1114.44	829.015						966.007	887.822	1039.3	858.686	808.537						966.658	908.482		1.06404	0.404663	0.795546			2
O43493	Trans-Golgi network integral membrane protein 2 OS=Homo sapiens OX=9606 GN=TGOLN2 PE=1 SV=3	1355.35	984.273	1678.75	1373.02	1697.94	1021.2	1256.43	1434.93	1458.78	1352.68	1636.34	1404.66	1390.51	1047.32	1645.79	1761.59	1222.23	2215.98	1249.86	1240.27	1342.15	1448.8		1.07946	0.405582	0.795546		6	3
P54652	Heat shock-related 70 kDa protein 2 OS=Homo sapiens OX=9606 GN=HSPA2 PE=1 SV=1	18.5	24.5316	14.2241	16.0547	8.94723						14.1033	4.83813	12.7443	4.94624	35.2356						15.6114	10.8671		1.43658	0.408623	0.795546			1
P0DOX3	Immunoglobulin delta heavy chain OS=Homo sapiens OX=9606 PE=1 SV=1	9229.61	23685.2	13660.9	28330.7	9919.14	5859.05	4214.07	15604.1	13150.6	5098.44	8575.39	6415.12	8971.01	11727.8	7415.74	4012.39	4762.31	64889.3	5154.51	5185.83	10804.4	8228.24		1.31309	0.409172	0.795546		18	15
P36980	Complement factor H-related protein 2 OS=Homo sapiens OX=9606 GN=CFHR2 PE=1 SV=1	14130.4	14501.7	15257.1	13399.9	19844.9	20438.4	16026.7	23474.9	15926.6	15188.6	22629	15801.2	18447.3	19442.1	21751.2	19362.5	19176.3	10257.1	17722	17631.7	16555.1	17869.3		1.07938	0.410819	0.795546		8	8
P62258	14-3-3 protein epsilon OS=Homo sapiens OX=9606 GN=YWHAE PE=1 SV=1	271.228	225.153	192.525	480.669	338.683	201.553	202.15	263.966	398.817	128.396	206.246	464.729	349.196	99.6806	320.696	291.031	492.178	332.978	290.146	347.591	252.515	295.905		1.17183	0.411894	0.795546		2	1
P02746	Complement C1q subcomponent subunit B OS=Homo sapiens OX=9606 GN=C1QB PE=1 SV=3	57690	54650.2	56043.1	61667	61444.3	52345.7	54650.1	62596	61574.6	53230.1	56745.5	54687.9	56052.6	51650.1	57899.3	52377.4	51034.9	64243.9	60086	56391.3	57468.9	55988.5		1.02644	0.412681	0.795546		19	18
P05546	Heparin cofactor 2 OS=Homo sapiens OX=9606 GN=SERPIND1 PE=1 SV=3	144733	173987	130006	148387	143956	101024	130834	149280	124712	134326	108189	119344	153366	164261	134027	172132	140134	151157	162097	154560	136895	144549		1.05591	0.413767	0.795546		51	53
O43157	Plexin-B1 OS=Homo sapiens OX=9606 GN=PLXNB1 PE=1 SV=3	489.6	463.789	505.053	392.523	534.646						478.061	786.858	635.397	370.142	495.748						474.554	535.07		1.12752	0.41396	0.795546			1
P05362	Intercellular adhesion molecule 1 OS=Homo sapiens OX=9606 GN=ICAM1 PE=1 SV=2	3504.44	3097.45	4529.93	3763.37	3365.26	3081.31	3813.91	3454.07	4168.06	3658.65	4732.02	3580.48	3119.44	2561.57	3323.68	3527.03	2984.2	3581.96	3592.73	3715.71	3619.1	3431.64		1.05463	0.414285	0.795546		8	9
P09871	Complement C1s subcomponent OS=Homo sapiens OX=9606 GN=C1S PE=1 SV=1	154617	146479	143640	156173	155484	156045	144828	165286	172756	139144	184489	149765	149326	156348	161526	161732	131699	160346	164652	161360	153138	157603		1.02916	0.414305	0.795546		71	71
P81605	Dermcidin OS=Homo sapiens OX=9606 GN=DCD PE=1 SV=2	500.82	288.08	174.606	374.044	430.151	826.95	224.605	258.041	352.8	389.782	471.47	338.611	309.822	209.468	381.868	243.463	331.08	295.984	316.175	240.059	348.878	305.857		1.14066	0.415535	0.795546		1	1
Q9H4A9	Dipeptidase 2 OS=Homo sapiens OX=9606 GN=DPEP2 PE=1 SV=3	2102.76	1363.71	2389.74	2257.7	2453.64	1625.09	1850.13	2604.63	2258.89	2163	2253.15	1872.16	2148.94	1611.65	1884.7	1733.75	1901.62	2025.35	2102.25	2073.44	2071.15	1951.58		1.06127	0.416258	0.795546		4	5
Q9HBW9	Adhesion G protein-coupled receptor L4 OS=Homo sapiens OX=9606 GN=ADGRL4 PE=1 SV=3	667.669	423.83	510.088	536.2	687.404	423.171	532.075	572.011	534.817	483.906	491.989	426.506	463.983	471.327	538.082	406.484	550.315	534.709	640.815	538.775	530.737	502.165		1.0569	0.417863	0.795996		2	1
P03973	Antileukoproteinase OS=Homo sapiens OX=9606 GN=SLPI PE=1 SV=2	926.648	1020.53	1287.08	1020.86	1026.01	856.774	1090.62	1007.43	952.035	1000.48	1077.82	1046.3	865.52	832.946	888.412	1086.87	891.024	1103.36	989.824	1013.69	1013.46	974.755		1.03971	0.422642	0.799889		2	2
Q890U2	Glutamine--fructose-6-phosphate aminotransferase [isomerizing] OS=Clostridium tetani (strain Massachusetts / E88) OX=212717 GN=glmS PE=3 SV=2						2653.83	2245.41	1255.42	1988.78	668.566						932.707	2055.01	1869.13	501.401	1226.37	1583.21	1171.12		1.35187	0.422661	0.799889		1
Q9NRA1	Platelet-derived growth factor C OS=Homo sapiens OX=9606 GN=PDGFC PE=1 SV=2	84.9	32.8915	49.1808	33.1302	35.259						30.432	37.8887	51.041	33.9229	34.4575						43.7579	36.9409		1.18454	0.425063	0.800363			1
P15151	Poliovirus receptor OS=Homo sapiens OX=9606 GN=PVR PE=1 SV=2	3095.56	3080.67	3730	2750.73	2834.94	3268.22	2991.26	3237.57	2917.69	3067.89	3158.38	3860.62	2637.16	2373.96	2881.67	2895.97	3018.21	3448.1	2445.67	3113.11	3086.99	2953.31		1.04526	0.426718	0.800363		3	4
P13521	Secretogranin-2 OS=Homo sapiens OX=9606 GN=SCG2 PE=1 SV=2	57.1	35.7814	32.3688	29.2907	21.1903						19.143	40.5541	47.6709	16.1084	22.4528						33.3163	26.6271		1.25122	0.427044	0.800363			1
P00491	Purine nucleoside phosphorylase OS=Homo sapiens OX=9606 GN=PNP PE=1 SV=2	230.1	313.723	290.802	382.622	287.745						295.623	347.285	379.678	253.108	374.812						297.008	326.281		1.09856	0.428464	0.800443			1
P02654	Apolipoprotein C-I OS=Homo sapiens OX=9606 GN=APOC1 PE=1 SV=1	6931.33	5140.85	9465.53	3992.39	8295.07	6153.01	3499.94	6716.29	4693.96	9292.99	13101.8	5054.76	4920.38	7102.31	6002.67	3256.06	9331.49	9056.89	11576.4	6430.07	6092.59	7005.17		1.14979	0.432415	0.802959		5	3
P02766	Transthyretin OS=Homo sapiens OX=9606 GN=TTR PE=1 SV=1	10698.9	13612.7	15543.1	12512.2	16158.3	12692.6	8940.48	18864.9	16450.8	10714.7	12724.8	14951.8	15969.4	12062.7	15502.3	12383.1	13183	16442.9	16967.7	13095.9	13296.2	14223.5		1.06974	0.432575	0.802959		11	8
P01031	Complement C5 OS=Homo sapiens OX=9606 GN=C5 PE=1 SV=4	272151	321884	282594	380632	270064	289860	371564	283477	301444	295995	327528	288768	317497	348932	319148	384417	260861	321949	302714	316917	304851	317340		1.04097	0.437501	0.809517		155	143
P02649	Apolipoprotein E OS=Homo sapiens OX=9606 GN=APOE PE=1 SV=1	59082.3	46147.1	57823.7	58409.2	56129.4	61072	53484.7	55023.3	64553.4	86691.2	120472	52085.6	69641.9	57054.9	52772.8	47338.7	60015.3	68131.1	72644.3	60664.8	59100.2	63828.4		1.08	0.439523	0.810676		37	35
Q02985	Complement factor H-related protein 3 OS=Homo sapiens OX=9606 GN=CFHR3 PE=1 SV=2	2924.94	2263.02	2874.8	3061.97	2608.97	2269.78	1895.73	2410.67	2180.62	2607.03	1806.02	1988.63	2188.71	2323.45	2408.55	3011.2	2419.55	2369.58	2221.71	3063.17	2484.57	2351.45		1.05661	0.44276	0.814062		3	6
P30530	Tyrosine-protein kinase receptor UFO OS=Homo sapiens OX=9606 GN=AXL PE=1 SV=4						370.246	493.145	478.113	520.156	493.14						487.405	383.875	438.158	435.073	469.659	467.757	441.378		1.05976	0.447055	0.815782		2
P24387	Corticotropin-releasing factor-binding protein OS=Homo sapiens OX=9606 GN=CRHBP PE=1 SV=2	314.656	262.321	313.324	269.752	398.47	281.299	244.808	349.587	414.706	357.027	457.947	376.933	316.172	273.775	320.768	370.748	290.063	306.997	404.905	283.977	315.938	335.732		1.06265	0.447364	0.815782		1	3
Q6YHK3	CD109 antigen OS=Homo sapiens OX=9606 GN=CD109 PE=1 SV=2	2298.24	1554.84	2318.06	2384.05	2073.67	1814.69	2241.47	2215.3	2200.17	2268.31	2310.39	2389.97	1987.1	1559.37	2021.17	2016.14	1837.01	1966.53	2049.76	2287.49	2120.89	2028.73		1.04543	0.450729	0.815782		7	5
Q09328	Alpha-1,6-mannosylglycoprotein 6-beta-N-acetylglucosaminyltransferase A OS=Homo sapiens OX=9606 GN=MGAT5 PE=1 SV=1	30.3601	30.4175	35.4916	30.0154	17.341	27.8072	27.859	31.746	25.4764	22.3658	23.4651	23.3914	32.7348	16.9476	29.3472	18.5858	28.2353	31.549	23.8908	31.9965	27.4063	25.4299		1.07772	0.450872	0.815782		1	1
P43652	Afamin OS=Homo sapiens OX=9606 GN=AFM PE=1 SV=1	166573	202007	246911	230462	235783	206846	233823	252955	229533	204232	206136	238259	274769	162442	198672	219193	203925	219183	180999	211323	219441	209543		1.04723	0.45132	0.815782		98	86
Q9NQ38	Serine protease inhibitor Kazal-type 5 OS=Homo sapiens OX=9606 GN=SPINK5 PE=1 SV=2						824.518	855.548	1082.13	1236.66	957.714						984.999	797.095	982.214	919.882	913.26	980.037	916.844		1.06892	0.45212	0.815782		3
P52799	Ephrin-B2 OS=Homo sapiens OX=9606 GN=EFNB2 PE=1 SV=1	118.8	91.1013	119.094	113.153	129.444						172.452	131.283	106.188	98.8666	123.937						113.552	124.12		1.09306	0.455283	0.817868			1
A2BP03	Enolase OS=Prochlorococcus marinus (strain AS9601) OX=146891 GN=eno PE=3 SV=1						19.8018	24.9453	27.5378	26.9466	18.6464						25.1436	32.0439	20.6056	24.2689	25.8218	23.2779	25.3186		1.08766	0.456092	0.817868		1
P01717	Immunoglobulin lambda variable 3-25 OS=Homo sapiens OX=9606 GN=IGLV3-25 PE=1 SV=2						178.363	161.71	204.456	210.145	169.968						135.262	255.281	2135.79	156.086	141.539	183.952	276.948		1.50554	0.458406	0.81949		1
Q96KN2	Beta-Ala-His dipeptidase OS=Homo sapiens OX=9606 GN=CNDP1 PE=1 SV=4	38577	41972.8	42969.3	31421	42927.6	41303	49880.3	41239.3	35417.2	35533.3	57038.2	37703.7	36223	22936.3	40165	38756.4	35383.2	47277.5	45108.3	22035.3	39824.3	36856		1.08054	0.459895	0.819628		27	27
Q02818	Nucleobindin-1 OS=Homo sapiens OX=9606 GN=NUCB1 PE=1 SV=4	493.4	367.804	553.951	293.102	485.996						1336.02	467.227	382.435	386.265	430.501						427.748	524.508		1.22621	0.461306	0.81963			1
P48637	Glutathione synthetase OS=Homo sapiens OX=9606 GN=GSS PE=1 SV=1	904.452	809.959	769.411	1126.94	952.938	975.34	941.108	926.367	1015.26	765.903	889.685	938.099	995.909	729.307	894.925	860.265	865.617	915.534	814.1	932.136	912.494	880.682		1.03612	0.465971	0.825393		2	2
Q6E0U4	Dermokine OS=Homo sapiens OX=9606 GN=DMKN PE=1 SV=3						172.305	164.127	182.909	255.186	153.128						150.101	181.101	206.625	157.165	151.822	182.442	168.049		1.08565	0.468843	0.826417		1
Q9NQ79	Cartilage acidic protein 1 OS=Homo sapiens OX=9606 GN=CRTAC1 PE=1 SV=2	8330.92	4680.45	5375.34	6209.41	5338.04	6626.28	6395.09	6334.68	6932.9	5631.12	7427.74	7933.16	5368.75	5018.67	7821.59	6046.07	6590.87	5623.99	6450.56	6872.53	6112.47	6443.52		1.05416	0.469537	0.826417		12	13
P20742	Pregnancy zone protein OS=Homo sapiens OX=9606 GN=PZP PE=1 SV=4	54981	66998	34353.9	60268.2	25684.2	34624.7	79402.8	66528.9	49596.9	21472.4	28249.7	47160.4	62538.9	57866.7	119298	116994	46334.3	18795.6	44868.5	78780.1	45515.3	53904.9		1.18433	0.47215	0.826417		42	49
P05160	Coagulation factor XIII B chain OS=Homo sapiens OX=9606 GN=F13B PE=1 SV=3	71227.8	70772.9	82279.3	77018.4	89755.4	78310	84683.9	89098	71283.9	84530.1	95028.8	75305.1	81047.6	65993.1	78722.6	74991.5	75578.5	77607	78474.9	72593.1	79596.7	77231.7		1.03062	0.472238	0.826417		55	53
P13497	Bone morphogenetic protein 1 OS=Homo sapiens OX=9606 GN=BMP1 PE=1 SV=2	534.109	560.133	584.734	431.657	670.788	536.796	526.397	513.124	394.839	485.854	421.265	539.522	512.92	364.317	493.982	444.427	551.691	749.281	405.89	505.129	518.666	489.526		1.05953	0.474465	0.827821		2	2
Q9Y6Z7	Collectin-10 OS=Homo sapiens OX=9606 GN=COLEC10 PE=1 SV=2	2161.36	2092.4	2638.37	2366.92	3389.27	2470.02	2224.38	3829.87	2906.02	2406.84	3885.92	2815.43	2682.16	2349.13	2863.61	2360.43	2075.63	3178.89	2829.36	2963.14	2599.46	2761.34		1.06227	0.480522	0.835363		4	5
Q9Y6R7	IgGFc-binding protein OS=Homo sapiens OX=9606 GN=FCGBP PE=1 SV=3	35644.3	38516.8	31571.5	48328.4	32441.3	31297.5	43770.7	41231.4	32739.3	31119	30790.4	37344.1	32377.7	28252.2	42278.2	39051.4	34108.7	29115.4	44037.7	31073.8	36243.1	34458		1.05181	0.481664	0.835363		67	65
Q16706	Alpha-mannosidase 2 OS=Homo sapiens OX=9606 GN=MAN2A1 PE=1 SV=2						363.874	403.926	464.844	435.352	499.483						433.818	323.996	620.444	506.439	525.922	430.908	471.194		1.09349	0.486626	0.838039		2
O14498	Immunoglobulin superfamily containing leucine-rich repeat protein OS=Homo sapiens OX=9606 GN=ISLR PE=2 SV=1	447.2	411.049	413.304	360.292	446.26						479.069	537.806	414.196	364.617	416.495						414.364	438.465		1.05817	0.486915	0.838039			1
P04083	Annexin A1 OS=Homo sapiens OX=9606 GN=ANXA1 PE=1 SV=2	1682.97	1623.59	1394.9	4604.41	2941.5	988.993	1319.72	822.307	1074.24	722.988	605.614	640.944	1591.01	592.37	770.62	1291.18	5323.11	968.249	983.566	2953.58	1456.73	1184.79		1.22952	0.48846	0.838039		1	13
P09172	Dopamine beta-hydroxylase OS=Homo sapiens OX=9606 GN=DBH PE=1 SV=3	8883.45	7465.38	4892.37	14739.7	10888.5	15153.4	17376.5	14339.1	7211.38	15136.4	19382	24041.1	7946.37	19163.4	10585.3	8257.48	6449.11	18551.3	6754.05	18758.8	10793.6	12511.8		1.15919	0.489303	0.838039		15	11
P01024	Complement C3 OS=Homo sapiens OX=9606 GN=C3 PE=1 SV=2	46613.3	54638	66295.3	59099.4	66101	43660.6	50046.6	70529.6	66266	55889.5	55231.9	49307.1	65434.4	63710.5	63449.6	60845.3	50991.4	63452.6	61979.5	66219.5	57223.4	59771.7		1.04453	0.490419	0.838039		70	65
P0DP25	Calmodulin-3 OS=Homo sapiens OX=9606 GN=CALM3 PE=1 SV=1	1231.58	1330.6	1170.15	2562.8	1775.17	840.144	1005.63	1520.35	1702.88	706.152	1011.75	1370.88	1794.32	894.468	1312.06	1451.07	2521.12	1401.39	1323.78	1981.24	1297.04	1443.47		1.1129	0.496031	0.845144		2	4
P0DJI8	Serum amyloid A-1 protein OS=Homo sapiens OX=9606 GN=SAA1 PE=1 SV=1	982.407	1072.36	1114.89	872.155	1041.03	1645.86	1826.03	1612.64	1288.76	7709.55	12513.9	1640.78	1366.64	1084.16	1057.92	1605.57	2732.77	1630.47	1413.13	1281.42	1482.71	1828.12		1.23296	0.499638	0.848692		2	6
P04075	Fructose-bisphosphate aldolase A OS=Homo sapiens OX=9606 GN=ALDOA PE=1 SV=2	5406.36	5029.23	4492.46	8687.22	7162.93	6348.99	6090.36	7163.41	7774.86	5184	14562.4	7505.4	6657.35	3549.6	5389.48	5965.74	10995.4	6051.63	5457.54	7410.54	6206.81	6837.9		1.10168	0.501035	0.848692		8	12
P09960	Leukotriene A-4 hydrolase OS=Homo sapiens OX=9606 GN=LTA4H PE=1 SV=2	2530.39	2336.04	2687.23	5138.11	3598.99	2951.03	2535.7	2660.72	3267.23	2679.16	2801.74	2356.3	3002.82	2376.33	2448.25	2661.96	3628.12	2640.64	2609.2	3642.45	2957.47	2783.84		1.06237	0.505562	0.85387		5	9
O15204	ADAM DEC1 OS=Homo sapiens OX=9606 GN=ADAMDEC1 PE=1 SV=2	805.056	633.131	816.75	704.935	985.092	788.073	675.929	918.873	1070.08	696.664	1057.09	923.847	903.277	713.175	755.172	793.805	837.989	913.561	989.228	613.325	798.583	840.128		1.05202	0.507915	0.855358		1	2
P01889	HLA class I histocompatibility antigen, B-7 alpha chain OS=Homo sapiens OX=9606 GN=HLA-B PE=1 SV=3						215.863	240.338	273.636	317.413	319.328						283.657	217.377	564.078	413.843	204.066	270.151	311.595		1.15341	0.512549	0.857034		2
Q12841	Follistatin-related protein 1 OS=Homo sapiens OX=9606 GN=FSTL1 PE=1 SV=1	2758.77	1754.06	2333.17	2734.1	2452.31	2075.71	2116.66	3076.34	2843.41	2106.46	3271.1	2516.64	1656.47	1812.33	2345.67	2064.12	2146.25	2409.98	2364.51	2431.19	2391.85	2265.27		1.05588	0.512969	0.857034		7	3
P01833	Polymeric immunoglobulin receptor OS=Homo sapiens OX=9606 GN=PIGR PE=1 SV=4	664.962	504.26	438.687	464.724	668.413	878.48	741.602	726.217	521.521	450.768	1200.72	822.682	443.372	418.318	757.47	523.305	582.463	650.788	708.525	599.934	589.663	640.949		1.08697	0.513335	0.857034		2	2
P25311	Zinc-alpha-2-glycoprotein OS=Homo sapiens OX=9606 GN=AZGP1 PE=1 SV=2	60209.8	57271.1	60716.3	60571.9	58771.2	73038	59207.7	56694.6	60149.4	55683.8	67068.2	64359.7	63408.8	55318.5	62657	70569.2	57767.8	66474.4	58221.4	52546.3	60072.7	61598.5		1.0254	0.516313	0.859535		36	36
P05067	Amyloid-beta A4 protein OS=Homo sapiens OX=9606 GN=APP PE=1 SV=3	3012.14	1241.76	1584.74	1279.22	2420.85	1515.57	936.463	2189.52	1704.46	825.952	1283.56	1983.93	880.184	1624.48	2195.84	1964.1	2204.93	1424.21	3160.58	1580.93	1550.51	1734.46		1.11864	0.519066	0.86165		7	5
P40197	Platelet glycoprotein V OS=Homo sapiens OX=9606 GN=GP5 PE=1 SV=1	1371.85	896.327	1063.23	957.432	1721.26	867.142	455.361	1078.99	686.212	471.723	388.114	577.229	661.115	600.435	825.551	833.953	1239.71	606.284	1812.97	1010.21	885.72	780.86		1.13429	0.52221	0.864399		2	2
Q96S96	Phosphatidylethanolamine-binding protein 4 OS=Homo sapiens OX=9606 GN=PEBP4 PE=1 SV=3	1297.91	917.861	925.012	1248.71	1523.55	1013.66	952.166	1342.44	1011.68	1105.41	1353.33	900.89	1027.36	838.108	1024.25	1053.45	1069.87	1406.02	815.764	1286.51	1117.52	1059.84		1.05442	0.529104	0.867871		2	3
P05109	Protein S100-A8 OS=Homo sapiens OX=9606 GN=S100A8 PE=1 SV=1	14249.1	17117	10988.3	49033.9	27632.1	7373.5	16306.4	6236.02	9583.38	8434.16	5783.04	5959.52	15602.1	6845.78	6686.85	9949.27	55667	9676.1	8183.2	28488.7	13622.5	11188.9		1.2175	0.533422	0.867871		9	15
Q9NZD4	Alpha-hemoglobin-stabilizing protein OS=Homo sapiens OX=9606 GN=AHSP PE=1 SV=1	489.904	709.008	581.928	1681.56	602.675	959.947	781.706	494.73	1220.75	300.5	567.689	921.424	1206.21	295.322	1198.23	850.388	1364.79	938.364	577.734	765.033	699.126	800.072		1.14439	0.535077	0.867871		3	3
P02787	Serotransferrin OS=Homo sapiens OX=9606 GN=TF PE=1 SV=3	103162	254152	92285.2	39478.6	80888.6	42651.2	104398	55494	43363.4	116958	44267.6	80176.1	68872.9	47842.8	52030.6	55743.8	238762	45242.6	49229.9	111314	79177.5	67651		1.17038	0.535255	0.867871		59	58
P31946	14-3-3 protein beta/alpha OS=Homo sapiens OX=9606 GN=YWHAB PE=1 SV=3	218.532	221.492	201.459	663.1	486.653	240.785	213.225	240.76	308.021	145.868	141.116	199.101	328.488	104.9	195.945	245.862	552.583	290.446	196.144	327.093	265.61	233.425		1.13788	0.537862	0.867871		2	3
P01591	Immunoglobulin J chain OS=Homo sapiens OX=9606 GN=JCHAIN PE=1 SV=4	4608.87	1826.87	3032.05	1302.94	2423.95	995.913	733.99	1470.25	1665.25	2165.35	1437.73	1911.32	1604.47	1855.13	1442.02	5578.44	1865.26	3640.05	1605.68	1725.16	1776.15	2038.23		1.14756	0.538643	0.867871		4	4
P08779	Keratin, type I cytoskeletal 16 OS=Homo sapiens OX=9606 GN=KRT16 PE=1 SV=4	213.5	223.725	223.759	207.724	447.226						259.135	190.455	2468.63	196.959	212.304						250.831	347.874		1.38688	0.54196	0.867871			1
P26447	Protein S100-A4 OS=Homo sapiens OX=9606 GN=S100A4 PE=1 SV=1	1414.77	1108.94	1118.17	2667.09	1879.81	1268.76	1315.15	952.651	2399.07	574.873	644.594	1713.98	2109.6	1095.52	1959.41	1370.57	3471.33	1529.26	1030.18	1800.07	1344.36	1523.81		1.13348	0.546311	0.867871		1	2
P19022	Cadherin-2 OS=Homo sapiens OX=9606 GN=CDH2 PE=1 SV=4	239.237	248.066	278.748	223.868	258.634	265.942	232.505	317.831	258.767	235.288	269.917	261.045	276.004	210.311	254.614	290.673	178.639	241.72	230.535	268.544	254.636	245.926		1.03542	0.546823	0.867871		2	3
O94985	Calsyntenin-1 OS=Homo sapiens OX=9606 GN=CLSTN1 PE=1 SV=1	686.411	405.062	671.644	514.313	714.495	616.811	591.633	713.797	646.035	549.775	679.298	725.833	469.894	496.484	602.717	573.52	551.882	556.598	577.306	588.795	602.933	577.86		1.04339	0.547908	0.867871		2	1
O00602	Ficolin-1 OS=Homo sapiens OX=9606 GN=FCN1 PE=1 SV=2	232.571	289.994	262.716	302.967	328.715	204.775	213.05	228.211	379.235	183.111	165.491	227.902	248.004	254.276	234.793	268.147	328.361	145.202	240.526	356.81	256.234	239.181		1.0713	0.54935	0.867871		1	1
P36955	Pigment epithelium-derived factor OS=Homo sapiens OX=9606 GN=SERPINF1 PE=1 SV=4	88818	68417.8	86081.3	76153.8	77716.3	81254.6	99317.6	63215	73619.1	84411	86012.7	74242.6	80979.5	64445	82416	78377.7	85151.6	78143.9	71599.7	70192.9	79284.2	76864.8		1.03148	0.549567	0.867871		30	31
P13671	Complement component C6 OS=Homo sapiens OX=9606 GN=C6 PE=1 SV=3	202687	151422	189769	185339	178730	216035	189338	171405	192647	198730	208777	207938	179601	173919	173633	200846	155762	175535	177623	173893	186819	182028		1.02632	0.552109	0.867871		111	110
P15636	Protease 1 OS=Achromobacter lyticus OX=224 PE=1 SV=1	33820	30039.9	29527.6	29643.8	24923.2	26324.8	29480.7	28313.1	26124.4	29524.4	27794.1	31255.9	20010.3	27718.5	29238.8	27973.2	27324.4	29953.3	32728.2	26225.8	28673.2	27811.6		1.03098	0.552941	0.867871		18	18
A1L4H1	Soluble scavenger receptor cysteine-rich domain-containing protein SSC5D OS=Homo sapiens OX=9606 GN=SSC5D PE=1 SV=3	200.698	217.583	401.11	231.246	293.734	196.995	241.477	217.242	210.054	268.415	195.87	169.161	244.243	158.337	293.034	301.428	266.665	237.611	213.946	251.182	242.151	228.344		1.06047	0.554858	0.867871		3	1
P02751	Fibronectin OS=Homo sapiens OX=9606 GN=FN1 PE=1 SV=4	283657	257442	305773	408708	459650	260666	221951	383153	252567	329942	188371	445370	386589	217824	186123	285579	266709	743463	178701	216776	308265	279258		1.10387	0.555551	0.867871		195	170
Q9NZ08	Endoplasmic reticulum aminopeptidase 1 OS=Homo sapiens OX=9606 GN=ERAP1 PE=1 SV=3	108.286	84.3928	215.582	87.8185	88.2995	94.3679	125.031	121.049	116.31	122.994	113.198	112.129	136.118	87.4228	82.6726	97.6857	86.3531	125.106	105.166	121.858	112.056	105.38		1.06335	0.556597	0.867871		1	1
P02749	Beta-2-glycoprotein 1 OS=Homo sapiens OX=9606 GN=APOH PE=1 SV=3	234826	217828	170726	245059	257529	245960	247597	237451	231862	217982	279289	232753	247494	207359	249843	284890	209250	212324	225250	230141	229355	236478		1.03105	0.559023	0.867871		45	42
Q9Y5Y7	Lymphatic vessel endothelial hyaluronic acid receptor 1 OS=Homo sapiens OX=9606 GN=LYVE1 PE=1 SV=2	12662.4	8861.43	8039.63	10628.6	8861.28	5021.13	10230.1	9180.94	10340	9763.76	7381.09	12565.9	7830.83	7291.16	6496.74	10280.9	8491.33	8658.8	8947	9705.19	9134.68	8617.4		1.06003	0.560288	0.867871		5	4
Q96KG7	Multiple epidermal growth factor-like domains protein 10 OS=Homo sapiens OX=9606 GN=MEGF10 PE=1 SV=1	131.981	135.038	126.453	99.4144	160.74	149.268	124.833	173.872	137.203	142.977	323.222	151.592	131.646	96.429	107.109	144.11	159.963	165.683	131.056	134.66	136.761	146.295		1.06971	0.560622	0.867871		3	2
Q14766	Latent-transforming growth factor beta-binding protein 1 OS=Homo sapiens OX=9606 GN=LTBP1 PE=1 SV=4	7655.78	2843.63	4361.2	3037.16	7482.83	4030.3	2653.71	5562.18	4904	2811.34	3188.38	5222.93	2424.15	4196.3	7130.92	4837.53	6245.87	3633.7	8485.17	4379.5	4214.93	4669.5		1.10785	0.56289	0.867871		10	16
Q14515	SPARC-like protein 1 OS=Homo sapiens OX=9606 GN=SPARCL1 PE=1 SV=2	6353.23	4718.09	6506.13	6018.05	6838.54	5098.8	5881.34	6481.51	7040.43	6425.79	7178.14	6345.26	6939.04	4754.24	6762.28	7333.4	5838.87	6345.98	6208.21	5758.66	6093.47	6301.38		1.03412	0.56404	0.867871		15	21
P17931	Galectin-3 OS=Homo sapiens OX=9606 GN=LGALS3 PE=1 SV=5	69.6	28.5568	95.9264	43.9413	244.572						88.8929	63.0498	112.826	3.02949	100.039						72.8295	45.3419		1.60623	0.566504	0.867871			2
P54802	Alpha-N-acetylglucosaminidase OS=Homo sapiens OX=9606 GN=NAGLU PE=1 SV=2	1502.66	2800.44	1442.09	1728.65	1573.19	1359.83	1546.86	3081.96	1377.65	1661.36	1823.32	1805.12	1744.86	1357.98	1557.68	1678.2	1194.92	1308.68	1469.63	2656.9	1733.38	1619.98		1.07	0.56662	0.867871		4	3
P13796	Plastin-2 OS=Homo sapiens OX=9606 GN=LCP1 PE=1 SV=6	13372.3	12911.2	14525.4	19933	17338.8	11969.1	14012.4	14017	15465.6	14251.3	13314.1	11863	16257.3	12035.5	13437.5	13749.8	13443.9	14190.7	17121.8	16766.3	14629.7	14109.6		1.03686	0.567433	0.867871		16	21
P08603	Complement factor H OS=Homo sapiens OX=9606 GN=CFH PE=1 SV=4	1.03914e+06	994593	1.08155e+06	1.08643e+06	1.00351e+06	942295	1.2495e+06	969731	1.11362e+06	1.06828e+06	998645	948727	1.04105e+06	1.17348e+06	1.06824e+06	1.16764e+06	867658	988819	1.01869e+06	1.04913e+06	1.05169e+06	1.02845e+06		1.0226	0.567546	0.867871		204	205
P0DOX6	Immunoglobulin mu heavy chain OS=Homo sapiens OX=9606 PE=1 SV=2						71.6111	102.998	634.732	443.889	171.006						142.328	178.194	1510.98	305.535	181.372	204.238	292.022		1.42981	0.567587	0.867871		1
P23284	Peptidyl-prolyl cis-trans isomerase B OS=Homo sapiens OX=9606 GN=PPIB PE=1 SV=2	998.147	588.284	784.368	737.033	1224.26	828.552	730.133	1003.69	828.469	576.66	976.005	709.083	719.424	641.924	1114.24	806.039	953.454	1038.86	962.509	764.402	809.315	855.172		1.05666	0.569503	0.867871		2	2
P55058	Phospholipid transfer protein OS=Homo sapiens OX=9606 GN=PLTP PE=1 SV=1	1141.07	973.902	1314.55	1098.12	1038.19	1164.02	1232.77	1196.47	1231.06	1400.1	1520.73	1306.43	1223.57	1246.16	1090.69	1218.49	1201.98	1073.89	1078.95	1155.68	1172.93	1205.47		1.02774	0.572083	0.867871		2	3
P0C0L5	Complement C4-B OS=Homo sapiens OX=9606 GN=C4B PE=1 SV=2	14724.5	20089	24422.3	39201.3	24095.5	37039.1	53943.9	20772.3	36497.2	26777.5	40396.7	36210.4	30353.7	32027.9	42651.2	32825.9	26529.7	18395.7	26856	24535.3	27810.8	30243.7		1.08748	0.57233	0.867871		10	9
Q9UNW1	Multiple inositol polyphosphate phosphatase 1 OS=Homo sapiens OX=9606 GN=MINPP1 PE=1 SV=1	5738.93	5301.31	6760.66	5768.1	6615.14	5408.32	4989.47	7249.63	6824.25	5968.8	8270.96	5903.76	6493.78	4928.88	6133.62	6208.25	4782.57	6915.97	6739.34	6828.53	6020.26	6247.52		1.03775	0.573076	0.867871		12	7
Q12805	EGF-containing fibulin-like extracellular matrix protein 1 OS=Homo sapiens OX=9606 GN=EFEMP1 PE=1 SV=2	19138.9	17698.1	20762.1	17613.4	19636.8	15556.4	15386.7	22082.6	20386.1	19631.3	20246.7	19522.9	19099	16719.7	19455.6	18863.9	17902.5	21331.8	20466.4	18285.6	18669.9	19146.5		1.02553	0.574523	0.867871		19	18
P02747	Complement C1q subcomponent subunit C OS=Homo sapiens OX=9606 GN=C1QC PE=1 SV=3	33825.9	31895.3	30323	34853.4	33026.6	32223.6	30966.6	36211.3	35039.8	28964.4	31354	33826.1	34069.6	28737.9	32351.7	29026.4	28716.9	37065.1	34272.9	31776.5	32660.3	32012.6		1.02023	0.576161	0.867871		13	12
O00187	Mannan-binding lectin serine protease 2 OS=Homo sapiens OX=9606 GN=MASP2 PE=1 SV=4	7374.33	9576.4	9147.58	8042.05	7207.28	9736.49	9033.85	8983.13	8483.41	9542.54	8784.5	9792.73	9670.07	8651.34	10351.9	9305.9	6346.7	9534.91	9123.35	8507.93	8668.23	8938.72		1.0312	0.58044	0.867871		10	10
P43121	Cell surface glycoprotein MUC18 OS=Homo sapiens OX=9606 GN=MCAM PE=1 SV=2	7054.79	5631.73	7584.98	7424.3	6986.2	7285.48	7503.58	7832.73	7860.26	7674.72	8900.48	8680.51	6430.27	5873.54	7367.28	7146.68	6280.32	6724.05	6333.15	7293.13	7254.57	7041.49		1.03026	0.582519	0.867871		13	14
P27487	Dipeptidyl peptidase 4 OS=Homo sapiens OX=9606 GN=DPP4 PE=1 SV=2	7570.7	5554.57	8306.38	7918.4	7585.29	5457.33	9333.56	8736.41	7698.77	8698.96	8675.17	9305.26	6314.79	6697.47	7282.8	6495.26	5677.95	6395.88	6868.37	9848.33	7578.89	7241.82		1.04654	0.58479	0.867871		6	10
Q9ULC0	Endomucin OS=Homo sapiens OX=9606 GN=EMCN PE=1 SV=2	488.931	167.366	308.406	398.227	355.761	301.178	336.215	309.11	369.029	323.732	260.539	587.569	351.682	155.654	479.637	416.209	456.013	361.474	268.724	412.086	325.546	353.575		1.0861	0.585385	0.867871		2	1
O60279	Sushi domain-containing protein 5 OS=Homo sapiens OX=9606 GN=SUSD5 PE=1 SV=3						99.5004	145.593	141.741	158.14	109.877						129.02	155.987	109.764	96.4744	119.435	128.968	120.545		1.06987	0.588706	0.867871		1
P26992	Ciliary neurotrophic factor receptor subunit alpha OS=Homo sapiens OX=9606 GN=CNTFR PE=1 SV=2						142.222	199.124	167.031	207.562	143.556						171.301	164.242	187.02	133.057	153.004	169.751	160.685		1.05642	0.589795	0.867871		1
Q9P232	Contactin-3 OS=Homo sapiens OX=9606 GN=CNTN3 PE=1 SV=3	437.742	382.331	343.947	462.954	505.562	353.932	393.699	395.012	472.99	379.32	450.435	345.478	519.063	359.792	401.31	416.27	414.35	568.584	378.716	435.74	409.639	424.217		1.03559	0.590544	0.867871		2	3
Q9UJJ9	N-acetylglucosamine-1-phosphotransferase subunit gamma OS=Homo sapiens OX=9606 GN=GNPTG PE=1 SV=1	986.817	1106.43	1140.3	963.288	1006.49	834.337	938.034	1321.19	974.384	1159.33	1066.19	1093.71	1164.15	993.343	1026.28	1183.52	889.463	1135.48	1065.11	1046.15	1034.95	1063.06		1.02716	0.592109	0.867871		4	3
P04114	Apolipoprotein B-100 OS=Homo sapiens OX=9606 GN=APOB PE=1 SV=2	1.03065e+06	1.11125e+06	1.14418e+06	737449	942359	1.14406e+06	741072	1.25617e+06	920877	1.06617e+06	923848	1.00096e+06	1.33066e+06	973387	1.31712e+06	717886	1.08833e+06	782527	1.84896e+06	945830	995119	1.05367e+06		1.05884	0.592769	0.867871		483	467
P29622	Kallistatin OS=Homo sapiens OX=9606 GN=SERPINA4 PE=1 SV=3	71986.4	82922.1	82413.6	70134.2	71709.7	69058.8	74375.9	79440.2	72040.8	70198	68920.1	87379	83597.9	50833.3	66643.2	83464.7	67064.4	73514.2	70814.1	76568.5	74268.1	72117.2		1.02982	0.593062	0.867871		26	29
A0A075B6I9	Immunoglobulin lambda variable 7-46 OS=Homo sapiens OX=9606 GN=IGLV7-46 PE=3 SV=4						541.969	363.864	1261.66	1503.54	1582.37						1025.04	1197.53	2356.82	794.301	710.548	900.442	1103.03		1.22498	0.593442	0.867871		1
Q9NZK5	Adenosine deaminase 2 OS=Homo sapiens OX=9606 GN=ADA2 PE=1 SV=2	3113.64	2637.05	2804.64	3343.57	3408.89	2865.9	3245.86	3109.27	3841.92	2849.18	3575	3653.17	2927.4	2817.12	2518.72	2585.09	2414.05	3985.47	3312.62	2589.84	3104.28	2994.03		1.03682	0.593521	0.867871		6	5
O95445	Apolipoprotein M OS=Homo sapiens OX=9606 GN=APOM PE=1 SV=2	4940.19	6158.91	6983.47	5088.17	5923.09	5707.82	3850.18	7289.13	5054.14	7372.12	5740.56	5245.02	5400.19	5025.35	6445.27	3961.06	5944.99	5011.99	7957.6	4801.17	5730.99	5464.65		1.04874	0.593836	0.867871		9	9
Q86UD1	Out at first protein homolog OS=Homo sapiens OX=9606 GN=OAF PE=2 SV=1	2522	3259.72	3064.12	2716.51	2838.92	2668.26	3160.39	3134.79	3005.72	2844.43	4103.57	2766.59	3063.19	2520.19	2878.54	3542.72	2906.38	2640.79	2911.88	2918	2912.4	2996.1		1.02874	0.594904	0.867871		5	8
Q13790	Apolipoprotein F OS=Homo sapiens OX=9606 GN=APOF PE=1 SV=2	5520.12	7810.88	8447.32	6322.33	7509.54	7928.93	3058.6	6540.82	4150.37	7706.04	4193.98	4828.14	4958.85	4312.58	9376.52	3942.61	6949.53	5385.22	12775.2	4842.91	6227.51	5713.45		1.08997	0.596008	0.867871		4	6
P28070	Proteasome subunit beta type-4 OS=Homo sapiens OX=9606 GN=PSMB4 PE=1 SV=4	622.2	311.968	480.45	305.327	445.508						362.55	453.9	385.907	351.764	385.038						417.505	386.29		1.08081	0.599624	0.870954			1
P14618	Pyruvate kinase PKM OS=Homo sapiens OX=9606 GN=PKM PE=1 SV=4	1394.53	1379.2	1344.49	1697.85	2032.19	1723.3	1233.02	1714.41	1831.63	1544.92	2900.81	1624.93	1901.25	944.249	1443.12	1572.27	2231.9	1314.79	1413.39	2082.97	1571.69	1667.16		1.06075	0.602939	0.873585		4	2
P23381	Tryptophan--tRNA ligase, cytoplasmic OS=Homo sapiens OX=9606 GN=WARS PE=1 SV=2	348.326	255.227	273.624	362.325	399.17	302.515	319.334	330.367	320.023	345.89	472.53	339.561	354.178	217.623	312.373	335.764	333.284	318.033	374.752	354.972	323.179	335.908		1.03939	0.605919	0.875259		1	1
Q5JXB2	Putative ubiquitin-conjugating enzyme E2 N-like OS=Homo sapiens OX=9606 GN=UBE2NL PE=1 SV=1	52.2	69.2211	48.9757	153.366	82.7276						33.2543	96.8467	103.533	25.3539	98.8159						74.1743	60.8662		1.21864	0.607107	0.875259			1
P09486	SPARC OS=Homo sapiens OX=9606 GN=SPARC PE=1 SV=1	8568.49	3320.81	4849.79	3482.58	7714.15	5436.14	3267.91	7291.79	5941.75	3001.4	3984.28	6264.07	3198.34	5158.83	7739.85	4932.55	7016.74	4304.87	8018.09	5069.95	4934.8	5352.61		1.08467	0.609874	0.877023		9	8
Q7Z3B1	Neuronal growth regulator 1 OS=Homo sapiens OX=9606 GN=NEGR1 PE=1 SV=3						614.669	840.467	897.728	745.363	937.53						883.478	668.851	734.926	709.022	826.502	798.237	760.562		1.04954	0.61135	0.877023		3
P00736	Complement C1r subcomponent OS=Homo sapiens OX=9606 GN=C1R PE=1 SV=2	137894	130880	124521	131580	123803	145037	126193	140638	156367	122516	165378	133782	134402	128666	142892	132782	112270	140894	139796	137306	133553	136246		1.02016	0.619997	0.887237		59	60
P35443	Thrombospondin-4 OS=Homo sapiens OX=9606 GN=THBS4 PE=1 SV=2	4507.98	2866.67	3247.2	3596.77	3701.96	3615	4425.75	4098.28	4232.04	4224.46	5375.67	3971.96	3267.6	4705.8	3923.88	3466.17	3950.54	3814.11	3526.02	3813.12	3816.13	3941.38		1.03282	0.627537	0.890151		11	11
P63104	14-3-3 protein zeta/delta OS=Homo sapiens OX=9606 GN=YWHAZ PE=1 SV=1	2809.74	2280.22	2339.74	5760.79	4855.92	2617.22	2471.49	3589.68	3249.42	2227.04	2404.13	2760.89	5026.97	1747.14	3208.3	3733.32	4648.14	3400.5	3196.64	4060.4	3053.48	3278.01		1.07353	0.628585	0.890151		4	6
P11226	Mannose-binding protein C OS=Homo sapiens OX=9606 GN=MBL2 PE=1 SV=2	12766.8	43502.7	15203.3	15857.5	23761.7	37946.7	23408.5	33087.6	21282.4	14879.2	30485.2	28824.5	16122.1	27965.6	19178.8	9806.78	10686	44757.6	10673	27140.3	22240.6	20016.3		1.11113	0.62916	0.890151		19	24
P01834	Immunoglobulin kappa constant OS=Homo sapiens OX=9606 GN=IGKC PE=1 SV=2	11311.7	7091.44	14217.6	5573.73	7733.62	4114.82	3844.78	6497.73	5536.08	6193.87	7433.83	5091.16	6367.71	8495.98	6126.56	6042.71	5439.29	29230.7	6245.31	6298.06	6666.17	7371.94		1.10587	0.629432	0.890151		3	2
Q8N149	Leukocyte immunoglobulin-like receptor subfamily A member 2 OS=Homo sapiens OX=9606 GN=LILRA2 PE=1 SV=2	431.288	235.939	247.198	289.186	177.352	208.234	296.26	216.966	235.391	248.2	141.255	366.076	288.231	108.226	253.161	332.118	283.815	213.185	194.73	309.013	251.41	234.074		1.07406	0.629694	0.890151		1	1
A0A075B6K4	Immunoglobulin lambda variable 3-10 OS=Homo sapiens OX=9606 GN=IGLV3-10 PE=3 SV=2	665.423	670.231	1092.14	3330.83	1132.48	359.344	329.077	527.154	477.069	386.676	436.56	398.164	516.312	407.046	314.477	517.742	626.631	4739.19	575.817	424.96	679.964	580.191		1.17196	0.635069	0.893968		2	2
P33151	Cadherin-5 OS=Homo sapiens OX=9606 GN=CDH5 PE=1 SV=5	18358.2	13465.7	16591.5	14755.6	18667.8	14221.5	13356.4	18302.7	17901.7	18968.4	17798	18337.8	15236.3	14637.7	14252.6	16902	15715.7	16696.2	14482.6	15554	16312	15905.8		1.02554	0.639292	0.893968		15	17
P05090	Apolipoprotein D OS=Homo sapiens OX=9606 GN=APOD PE=1 SV=1	10587.1	10544.5	16205.2	13153.9	14726.1	10992.6	10177.4	14846.3	11940.8	15799.5	12450.5	12381.3	13408.6	12502	14475.5	10983	14129.8	12382.6	16290.6	12892.2	12707.6	13118.6		1.03234	0.639666	0.893968		11	12
A0A0C4DH38	Immunoglobulin heavy variable 5-51 OS=Homo sapiens OX=9606 GN=IGHV5-51 PE=3 SV=1	2199.18	818.721	1462.16	942.657	1340.12	804.728	790.219	1004.52	987.774	1116.32	928.223	1539.83	1218.48	1061.18	998.528	922.545	1057.55	4075.24	984.128	766.06	1088.85	1186.55		1.08972	0.639843	0.893968		2	2
P80188	Neutrophil gelatinase-associated lipocalin OS=Homo sapiens OX=9606 GN=LCN2 PE=1 SV=2	1478.15	1438.85	1754.42	2279.02	1490.12	1083.98	1442.61	1561.33	1776.36	1459.81	1711.7	1237.92	1633.72	1365.29	1618.31	1481.74	2172.21	1712.54	1741.45	1575.48	1550.36	1608.13		1.03727	0.641089	0.893968		5	3
P27797	Calreticulin OS=Homo sapiens OX=9606 GN=CALR PE=1 SV=1	2243.64	2005.21	2489.6	2273.97	2587.36	2136.44	2181.51	2555.46	2191.34	2200.31	2906.96	2080.89	2180.18	2120.62	2258.65	2677.75	2138.11	2624.08	2234.54	2207.55	2279.29	2328.29		1.0215	0.643718	0.893968		5	4
P08238	Heat shock protein HSP 90-beta OS=Homo sapiens OX=9606 GN=HSP90AB1 PE=1 SV=4						91.6664	57.1794	89.1191	115.457	32.9481						63.1845	129.361	78.4888	57.1332	91.7768	70.7839	80.4209		1.13615	0.644394	0.893968		2
P07358	Complement component C8 beta chain OS=Homo sapiens OX=9606 GN=C8B PE=1 SV=3	94355.2	67714.8	73003	69622.5	82641.4	89802.1	78734	68141.1	83817.8	82425.8	75157.1	87886.3	85173.1	83594	80473.9	75402	65443.1	72690.8	96456.3	86708.4	78541.6	80447.8		1.02427	0.64493	0.893968		65	69
Q8N6C8	Leukocyte immunoglobulin-like receptor subfamily A member 3 OS=Homo sapiens OX=9606 GN=LILRA3 PE=1 SV=3	1290.2	1759.94	1007.16	2600.34	1433.28	1177.95	1411.21	1950.26	1301.31	833.662	1442.41	1203.43	1570.55	660.58	1221.84	1056.38	1561.4	1695.97	1678.57	1523.02	1405.01	1317.31		1.06657	0.646242	0.893968		2	3
P98095	Fibulin-2 OS=Homo sapiens OX=9606 GN=FBLN2 PE=1 SV=2	134.946	121.534	130.772	101.308	103.294	147.934	111.458	145.569	124.554	102.772	146.952	167.887	144.586	81.9406	122.834	114.003	125.309	165.827	103.206	115.424	121.299	126.058		1.03923	0.649817	0.89463		1	1
P40925	Malate dehydrogenase, cytoplasmic OS=Homo sapiens OX=9606 GN=MDH1 PE=1 SV=4	1020.5	1310.93	1052.47	2046.52	1258.7						1354.77	1298.61	1320.04	819.9	1315.62						1293.92	1201.61		1.07682	0.650158	0.89463			2
P04070	Vitamin K-dependent protein C OS=Homo sapiens OX=9606 GN=PROC PE=1 SV=1	8809.21	9459.89	10559.9	7721.36	9282.78	9899.2	7504.56	12777	8572.43	8824.92	9917.53	9500.78	9282.65	8620.36	11335.4	11364.3	7935.73	8640.73	9761.56	9209.43	9238.52	9499.98		1.0283	0.65134	0.89463		16	16
P08637	Low affinity immunoglobulin gamma Fc region receptor III-A OS=Homo sapiens OX=9606 GN=FCGR3A PE=1 SV=2	4064.66	4124.58	4040.17	5226.42	3726.87	4085.92	4928.32	4951.43	4498.05	4607.77	5733.64	5039.35	3722.92	4244.12	3855.18	4375	3663.25	4870.58	3888.87	3908.73	4401.07	4285.3		1.02702	0.65574	0.896216		4	6
P08493	Matrix Gla protein OS=Homo sapiens OX=9606 GN=MGP PE=1 SV=2	279.1	230.02	409.306	216.515	248.653						110.06	293.444	411.03	126.829	412.605						269.235	233.537		1.15286	0.656503	0.896216			1
P08294	Extracellular superoxide dismutase [Cu-Zn] OS=Homo sapiens OX=9606 GN=SOD3 PE=1 SV=2	2364.41	1567.74	2208.77	2400.5	2132.6	1841.26	1646.5	10298.2	1809.99	1672.47	4496.72	3147.79	2613.78	1963.05	2225.96	1669.7	1518.29	1473.11	1612.14	1579.63	2289.73	2082.96		1.09927	0.657122	0.896216		10	4
P49908	Selenoprotein P OS=Homo sapiens OX=9606 GN=SELENOP PE=1 SV=3	10631.6	11077.7	11962.3	10154.5	12705.4	12352.2	11179.9	11929.2	10408.8	10920.3	12638	12228.9	10676.8	10484.3	11734.9	12340.3	10542	13173	10863.1	10585.8	11303	11487.2		1.01629	0.662847	0.901907		8	9
P62979	Ubiquitin-40S ribosomal protein S27a OS=Homo sapiens OX=9606 GN=RPS27A PE=1 SV=2	1284.1	1405.16	1164.21	2455.42	1569.72						1266.37	1414.82	1794.92	1063.66	1658.2						1519.36	1414.98		1.07377	0.668296	0.904979			4
O43866	CD5 antigen-like OS=Homo sapiens OX=9606 GN=CD5L PE=1 SV=1	46062.4	20196.4	32535.3	17441	29356.2	18897	15366.9	20623.3	20207.7	20742.7	13122.4	18978.5	14662.5	19168.2	21403	35753.9	26324.8	32406.6	21893	20710.2	22855.8	21460.3		1.06503	0.668459	0.904979		20	21
P13645	Keratin, type I cytoskeletal 10 OS=Homo sapiens OX=9606 GN=KRT10 PE=1 SV=6	10958.8	4581.53	3369	4099.36	10166.3	6279.66	18200.3	5751.23	3359.85	20209.2	11489.9	6149.46	26085.3	3302.23	3126.38	6297.33	3539.22	3876.71	4654.37	11160.4	7075.87	6210.79		1.13929	0.671606	0.904979		9	16
Q9BXR6	Complement factor H-related protein 5 OS=Homo sapiens OX=9606 GN=CFHR5 PE=1 SV=1	14566.5	18421.9	14891.7	15137.8	16930.6	15764.5	19363.5	19145.5	14810.8	17422.5	24537.4	13947.7	16641.1	20184.7	14302.7	15150.8	16340.3	15559.4	19214.2	16790.8	16553.1	17022.9		1.02838	0.672601	0.904979		17	21
P01019	Angiotensinogen OS=Homo sapiens OX=9606 GN=AGT PE=1 SV=1	136572	376074	156713	133516	134682	181896	158326	186466	144699	145272	141772	152418	145185	146131	154522	160764	201574	168148	151876	178566	166464	159217		1.04552	0.672893	0.904979		33	36
P05019	Insulin-like growth factor I OS=Homo sapiens OX=9606 GN=IGF1 PE=1 SV=1	656.637	575.561	777.269	791.586	671.986	537.447	705.153	723.733	693.41	852.877	786.839	740.333	624.363	687.879	739.662	735.507	689.52	844.776	636.397	633.295	692.456	708.68		1.02343	0.676278	0.907431		2	1
P52209	6-phosphogluconate dehydrogenase, decarboxylating OS=Homo sapiens OX=9606 GN=PGD PE=1 SV=3	1961.62	2247.59	2301.67	6616.12	4144.44	1914.23	1732.24	2088.28	2631.33	1623.37	1481.09	1695.34	2688.29	1280.47	1935.22	1991.91	6276.08	2435.02	1777.49	3881.9	2463.44	2262.42		1.08885	0.681936	0.910164		3	10
P01034	Cystatin-C OS=Homo sapiens OX=9606 GN=CST3 PE=1 SV=1	6171.3	5236.15	6253.24	5550.88	5528.79	5611.19	5440.31	6290.8	7362.89	4982.12	6315	5782.39	6109.4	5055.13	5810.07	5775.56	5327.77	6674.17	5713.76	4633.78	5808.09	5690.87		1.0206	0.684114	0.910164		8	10
Q9ULI3	Protein HEG homolog 1 OS=Homo sapiens OX=9606 GN=HEG1 PE=1 SV=3	2974.54	1630.77	2326.29	2094.13	2882.95	2214.94	2241.88	2679.44	2769.4	2594.72	2936.39	2935.91	2443.6	1453.68	2336.18	2193.41	2471.3	2353.47	2149.84	2346.03	2406.47	2324.37		1.03532	0.686315	0.910164		6	4
P49747	Cartilage oligomeric matrix protein OS=Homo sapiens OX=9606 GN=COMP PE=1 SV=2	19809.3	11356.2	14429.4	14690.8	15855.2	15930.9	15645	16770.7	16441.5	17522.9	15796.4	19074.4	14804.2	14423.7	19821.1	15182.2	16441.7	15483.6	14377.9	16264.2	15701	16075.6		1.02386	0.687383	0.910164		30	29
P14209	CD99 antigen OS=Homo sapiens OX=9606 GN=CD99 PE=1 SV=1	130.9	90.5853	151.078	116.992	151.031						149.269	112.946	192.892	79.2482	181.959						125.917	136.214		1.08178	0.689599	0.910164			2
P55285	Cadherin-6 OS=Homo sapiens OX=9606 GN=CDH6 PE=1 SV=1						410.043	604.123	727.501	654.606	476.185						586.217	454.566	491.257	660.925	501.573	562.223	533.937		1.05298	0.690612	0.910164		1
Q12907	Vesicular integral-membrane protein VIP36 OS=Homo sapiens OX=9606 GN=LMAN2 PE=1 SV=1						859.51	1023.63	944.793	1080.65	1173.51						1037.88	934.061	1141.39	1108.79	981.579	1010.6	1037.88		1.02699	0.694243	0.910164		2
P61916	NPC intracellular cholesterol transporter 2 OS=Homo sapiens OX=9606 GN=NPC2 PE=1 SV=1						620.205	722.583	858.262	916.43	784.364						887.953	588.741	966.226	883.539	775.676	773.271	808.835		1.04599	0.694542	0.910164		1
P12830	Cadherin-1 OS=Homo sapiens OX=9606 GN=CDH1 PE=1 SV=3	3228.33	2514.01	3586.06	2821.93	4085.06	2631.78	2608.27	3852.48	3394.25	3523.84	3352.05	2969.34	2937.97	2595.76	3619.45	3226.25	2934.49	3680.19	3138.96	2719.44	3181.13	3099.05		1.02648	0.69644	0.910164		4	5
P24821	Tenascin OS=Homo sapiens OX=9606 GN=TNC PE=1 SV=3	1962.77	2165.33	2621.49	2498.91	2347.23	2449.69	2424.49	2626.94	2947	2417.98	3769.17	2393.13	2311.99	2029.61	2168.6	2284.69	2079.54	2293.21	2229.21	2515.47	2432.91	2370.72		1.02623	0.69672	0.910164		10	6
P06702	Protein S100-A9 OS=Homo sapiens OX=9606 GN=S100A9 PE=1 SV=1	17230.4	19416.2	13853.8	52205.2	31157.9	8250.99	19774.6	6932.9	11421.2	9227.76	8705.15	8514.62	16886	9934.22	9816.27	10680.6	68252	10689.4	8850.29	33640	15680.7	13970.2		1.12244	0.701011	0.910164		11	15
Q86YW5	Trem-like transcript 1 protein OS=Homo sapiens OX=9606 GN=TREML1 PE=1 SV=2	453.241	238.39	327.105	228.769	544.463	258.471	226.089	327.065	287.355	277.283	210.287	322.437	230.456	274.388	385.149	302.468	420.087	334.006	413.4	368.461	303.832	318.3		1.04762	0.701363	0.910164		1	1
P02545	Prelamin-A/C OS=Homo sapiens OX=9606 GN=LMNA PE=1 SV=1	115.2	186.157	174.143	54.2472	159.193						92.3199	62.73	219.036	106.421	130.384						126.389	111.971		1.12876	0.70257	0.910164			1
P12109	Collagen alpha-1(VI) chain OS=Homo sapiens OX=9606 GN=COL6A1 PE=1 SV=3	1363.7	1091.67	1261.64	1109.79	1148.95	1319.84	1243.94	1268.4	1483.65	1230.21	1622.19	1294.4	1201.83	1131.62	1198.36	1139.04	1155.9	1297.4	1353.33	932.459	1247.15	1221.2		1.02125	0.703156	0.910164		5	5
P07307	Asialoglycoprotein receptor 2 OS=Homo sapiens OX=9606 GN=ASGR2 PE=1 SV=2	134.9	230.227	309.152	123.66	180.135						206.319	134.908	142.953	158.849	229.311						184.516	170.701		1.08093	0.705171	0.910164			1
P00748	Coagulation factor XII OS=Homo sapiens OX=9606 GN=F12 PE=1 SV=3	26658.8	26749	32440	28083.8	24611.3	25422.2	23009.2	31053	20953.5	24639.9	21529.8	38478.4	26736.8	15084.4	30681.8	32304.6	27742.9	29971.5	31042.9	24914.2	26157.3	27091.4		1.03571	0.706549	0.910164		30	32
P0DOY2	Immunoglobulin lambda constant 2 OS=Homo sapiens OX=9606 GN=IGLC2 PE=1 SV=1	26779.5	16034.9	22736.2	20775.3	17626.9	8418.12	6521.91	14555.2	13667.4	9982.83	13845.2	14458.6	12661.4	17623.2	10616.7	26091.5	11331.3	61823.2	11234	9532.43	14424	15731.3		1.09064	0.707814	0.910164		5	4
P09603	Macrophage colony-stimulating factor 1 OS=Homo sapiens OX=9606 GN=CSF1 PE=1 SV=2	231.5	246.121	321.043	236.116	233.295						461.934	245.894	217.606	217.479	252.431						251.57	267		1.06134	0.708021	0.910164			1
P04746	Pancreatic alpha-amylase OS=Homo sapiens OX=9606 GN=AMY2A PE=1 SV=2	934.229	804.67	627.177	591.728	984.11	1202.38	689.336	1324.29	709.042	847.147	1301.06	1215.61	753.048	679.84	677.29	613.973	431.348	1092.85	939.312	719.078	842.891	799.875		1.05378	0.708079	0.910164		1	5
P23142	Fibulin-1 OS=Homo sapiens OX=9606 GN=FBLN1 PE=1 SV=4	38801.5	37819.4	41298.7	40572.7	38188.1	34185.9	34070.9	47503.4	38376.7	45584.5	44205.7	50417.5	32217.7	34298.3	35284.4	34954.4	35263.4	43678.8	41217.6	38268.4	39432.1	38619.2		1.02105	0.716142	0.918256		32	36
Q96EE4	Coiled-coil domain-containing protein 126 OS=Homo sapiens OX=9606 GN=CCDC126 PE=2 SV=2	60.3	63.6478	70.7084	42.8299	59.6377						60.4688	55.2669	72.9978	32.2316	64.6915						58.6365	55.1172		1.06385	0.717597	0.918256			1
Q12884	Prolyl endopeptidase FAP OS=Homo sapiens OX=9606 GN=FAP PE=1 SV=5	613.371	468.998	681.418	605.397	769.083	491.191	626.577	781.706	591.466	755.394	731.167	731.803	577.765	507.562	600.256	539.295	698.533	557.104	576.298	669.257	629.752	614.07		1.02554	0.721572	0.918256		2	3
Q13867	Bleomycin hydrolase OS=Homo sapiens OX=9606 GN=BLMH PE=1 SV=1	470.5	267.588	365.021	440.921	419.411						426.857	417.224	407.66	321.885	449.841						385.362	402.107		1.04345	0.72306	0.918256			1
P35908	Keratin, type II cytoskeletal 2 epidermal OS=Homo sapiens OX=9606 GN=KRT2 PE=1 SV=2	5920.43	2031.36	1387.07	1791.63	3546.94	1976.23	4600.91	1619.6	739.224	10494.8	6471.26	2172.18	6263.6	1153.43	1181.33	2727.77	960.965	1245.12	1453.36	6101.29	2560.46	2259.74		1.13308	0.723084	0.918256		3	11
P11142	Heat shock cognate 71 kDa protein OS=Homo sapiens OX=9606 GN=HSPA8 PE=1 SV=1	451.204	447.679	402.689	1224.89	851.256	416.311	503.886	604.299	592.984	565.588	361.494	507.313	731.877	270.508	599.078	568.145	700.38	493.087	659.285	744.02	569.772	539.617		1.05588	0.723857	0.918256		2	2
Q92820	Gamma-glutamyl hydrolase OS=Homo sapiens OX=9606 GN=GGH PE=1 SV=2	6599.27	5255.52	6806.78	6553.14	5471.02	4058.06	7181.35	7738.18	6776.59	7458.01	6170.64	7562.07	8174.95	5637.13	6349.4	6814.92	4847.5	6980.65	6048.2	6676.45	6286.91	6462.93		1.028	0.727322	0.920641		7	7
P01137	Transforming growth factor beta-1 proprotein OS=Homo sapiens OX=9606 GN=TGFB1 PE=1 SV=2	656.9	331.165	443.34	392.827	693.805						344.709	496.652	309.825	480.186	715.056						482.996	448.822		1.07614	0.732137	0.922932			1
P27169	Serum paraoxonase/arylesterase 1 OS=Homo sapiens OX=9606 GN=PON1 PE=1 SV=3	96309.6	73792.9	84873.4	61094.3	68682.5	54995.4	69029	66124.4	66614.5	46445.7	37404.3	91019.5	98683.6	54370.8	47250.7	79828	63157.3	83154.3	82292.3	101841	67507.8	70498.8		1.04431	0.732309	0.922932		36	40
P02144	Myoglobin OS=Homo sapiens OX=9606 GN=MB PE=1 SV=2	930.165	3699.59	1039.1	6170.22	963.609	901.778	1029.37	983.986	7782.82	988.73	2117.67	2606.87	1133.05	933.446	1011.86	1226.89	1226.14	4096.24	1088.45	1281.16	1649.85	1481.01		1.114	0.734456	0.923242		3	4
P15259	Phosphoglycerate mutase 2 OS=Homo sapiens OX=9606 GN=PGAM2 PE=1 SV=3	47.6346	138.775	53.2282	292.43	44.8228	74.5566	88.0919	89.1311	155.149	69.359	120.158	192.42	108.514	38.5949	34.9528	98.7857	170.637	111.307	85.5664	128.946	88.373	96.5051		1.09202	0.736569	0.923242		1	1
P02686	Myelin basic protein OS=Homo sapiens OX=9606 GN=MBP PE=1 SV=3	112.4	111.846	99.0017	89.1054	98.0851						105.02	98.979	85.9676	115.441	119.491						101.697	104.272		1.02532	0.74164	0.923242			1
Q9NPR2	Semaphorin-4B OS=Homo sapiens OX=9606 GN=SEMA4B PE=1 SV=3	802.498	865.314	916.373	964.157	766.966	870.452	764.469	965.497	919.063	879.122	926.854	836.575	1031.61	795.063	757.653	817.119	611.835	926.283	970.284	938.94	868.533	852.728		1.01853	0.742986	0.923242		2	3
P12259	Coagulation factor V OS=Homo sapiens OX=9606 GN=F5 PE=1 SV=4	58323.6	66732.7	91171.9	72570.8	84612.9	60850	75780.8	79657.7	75244.3	82900.2	103185	72664.4	67564.9	59293.9	80191.6	78414.1	68128	78054.2	74569.4	82713	74102.3	75719		1.02182	0.744127	0.923242		71	65
P02652	Apolipoprotein A-II OS=Homo sapiens OX=9606 GN=APOA2 PE=1 SV=1	17421.2	24191.3	29760	20649.6	17486	23858.1	23581.4	16515	24653.7	34198.4	44722.7	16951.8	26752.3	34225.9	14377.4	13331.1	34213.1	37984.7	15093.2	23109.4	22646.1	23880.2		1.05449	0.744394	0.923242		12	14
P08519	Apolipoprotein(a) OS=Homo sapiens OX=9606 GN=LPA PE=1 SV=1	25507.2	60226	87079.6	20559.9	20914.8	126598	64806.5	29314.5	22274.5	22340.1	78774.3	26985.3	25007	80189.9	63413.6	40207.8	108534	23728.7	28856	21996.8	38351.8	42166		1.09945	0.744664	0.923242		50	53
Q9HCL0	Protocadherin-18 OS=Homo sapiens OX=9606 GN=PCDH18 PE=2 SV=3	1250.1	868.47	1158.77	1039.17	1068.08						1072.45	1365.56	1252.43	871.201	1032.74						1069.05	1105.38		1.03398	0.745268	0.923242			2
P68363	Tubulin alpha-1B chain OS=Homo sapiens OX=9606 GN=TUBA1B PE=1 SV=1	922.2	777.956	620.687	1026.54	1028.02						748.795	844.643	1439.53	687.081	983.271						859.817	907.376		1.05531	0.747782	0.924386			5
Q15848	Adiponectin OS=Homo sapiens OX=9606 GN=ADIPOQ PE=1 SV=1	14064.7	10191.2	12553.6	16971.1	9433.35	13520.3	15577.1	14412.2	17273.1	11573.6	21260.2	21840	12306.4	11050.1	9677.7	13593	12548.8	12011.2	17409.3	11429.8	13312.3	13792.4		1.03606	0.749879	0.92501		10	10
P01033	Metalloproteinase inhibitor 1 OS=Homo sapiens OX=9606 GN=TIMP1 PE=1 SV=1	3083.05	2084.71	2232.14	2083.33	2620.43	2469.63	2043.32	2876.4	2673.3	2015.45	2454.16	2547.31	2057.68	2247.11	2466.35	2260.78	2504.54	2352	2638.53	2042.32	2391.73	2349.06		1.01816	0.753206	0.926614		3	3
P02760	Protein AMBP OS=Homo sapiens OX=9606 GN=AMBP PE=1 SV=1	113258	106887	116036	111120	111660	115093	97428.2	120485	111998	110483	124104	109383	116148	86887.1	114225	126530	100861	100009	113394	113428	111287	109894		1.01268	0.754369	0.926614		37	28
O14791	Apolipoprotein L1 OS=Homo sapiens OX=9606 GN=APOL1 PE=1 SV=5	5985.42	5502.02	14513.9	4938.27	7606.71	6032.24	5677.87	6156.36	6395.05	19924.7	12492.6	6008.26	7571.77	5560.95	7619.03	5405.78	9529.45	7672.4	5816.22	5188.83	7384.81	7011.67		1.05322	0.764622	0.92994		9	8
P19320	Vascular cell adhesion protein 1 OS=Homo sapiens OX=9606 GN=VCAM1 PE=1 SV=1	16527.6	12992.5	19285.4	16186.7	17474.8	12404.2	14775.5	19808.4	19296.5	13711	22254.4	17263.6	13741.4	11788	13259.3	18061.9	13302	16546.3	15761.7	17106.4	16036.9	15655.5		1.02436	0.767572	0.92994		22	19
Q08380	Galectin-3-binding protein OS=Homo sapiens OX=9606 GN=LGALS3BP PE=1 SV=1	6512.01	6189.12	6580.35	5459.67	5258.57	4040.17	6970.48	4934.57	6241.39	7287.12	4646.33	6932.32	6835.06	5443.47	4881.77	7400.48	5278.84	6090.39	5489.3	5005.94	5864.59	5731.43		1.02323	0.767999	0.92994		13	12
P05164	Myeloperoxidase OS=Homo sapiens OX=9606 GN=MPO PE=1 SV=1	372.729	319.676	354.386	490.752	289.023	263.228	506.44	247.248	352.845	334.206	388.433	320.191	448.192	275.341	345.71	257.884	620.937	317.126	294.178	410.339	344.109	355.814		1.03401	0.768028	0.92994		1	2
Q9NPY3	Complement component C1q receptor OS=Homo sapiens OX=9606 GN=CD93 PE=1 SV=3	2768.84	1877.16	2656.66	2682.92	2909.6	2180.82	2666	2608.55	3122.56	2307.43	3251.76	2874.87	2295.09	1853.58	2397.33	2540.91	2698.08	3154.87	1926.95	2361.64	2553.34	2495.97		1.02299	0.768075	0.92994		8	5
Q6WN34	Chordin-like protein 2 OS=Homo sapiens OX=9606 GN=CHRDL2 PE=1 SV=1	217.3	111.021	267.019	183.273	207.735						167.009	200.05	151.532	164.374	229.422						189.637	180.372		1.05136	0.768871	0.92994			1
P0DOX2	Immunoglobulin alpha-2 heavy chain OS=Homo sapiens OX=9606 PE=1 SV=2						899.934	724.655	1171.95	848.138	1110.65						621.432	865.694	3941.96	599.754	971.177	936.395	1043.15		1.11401	0.769438	0.92994		2
P08253	72 kDa type IV collagenase OS=Homo sapiens OX=9606 GN=MMP2 PE=1 SV=2	8457.24	6225.06	7890.42	6547.91	9146.94	7047.68	6132.59	10246.9	8875.26	8464.23	9840.4	9652.52	6211.41	6676.13	7386.31	7461.12	7323.63	7529.07	7402.75	7551.14	7794.53	7630.4		1.02151	0.770332	0.92994		14	10
P07360	Complement component C8 gamma chain OS=Homo sapiens OX=9606 GN=C8G PE=1 SV=3	25917.2	22526.3	21603.5	20417.9	23348.7	24712.4	25814.6	19125.9	22460.3	23872.2	20875.8	24816.2	25179.7	21856	21757.2	22135.2	20167	20974.7	25376	23660.1	22881.2	22607.2		1.01212	0.772016	0.92994		15	18
P04264	Keratin, type II cytoskeletal 1 OS=Homo sapiens OX=9606 GN=KRT1 PE=1 SV=6	12687.2	6546.75	4923.13	4658.37	20674.3	14100.6	38252.7	6399.04	4727.11	13385.5	13655.9	6249.86	40015.6	5319.05	4785.3	8126.49	7545.74	6921.79	8427.77	11628.8	9850.4	9032.82		1.09051	0.774649	0.92994		12	18
P03952	Plasma kallikrein OS=Homo sapiens OX=9606 GN=KLKB1 PE=1 SV=1	153366	131520	143205	115873	127621	114311	158666	124850	134064	128536	122573	155816	110450	114717	148227	116374	145970	118242	127841	154514	132492	130415		1.01593	0.774683	0.92994		74	76
Q14624	Inter-alpha-trypsin inhibitor heavy chain H4 OS=Homo sapiens OX=9606 GN=ITIH4 PE=1 SV=4	367109	353596	316640	348867	307639	351456	347596	317568	379059	334035	362216	292979	340509	391399	328145	380390	304344	323629	342621	328400	341653	338180		1.01027	0.77996	0.933947		102	96
P49913	Cathelicidin antimicrobial peptide OS=Homo sapiens OX=9606 GN=CAMP PE=1 SV=1	2913.16	2006.89	3389.72	2742.23	2976.63	2519.03	1594.76	3037.02	1795.55	3411.64	2583.66	1974.62	2793.98	3123.36	2771.42	1363.13	4507.87	2829.96	4244.25	1972.46	2560.01	2663.4		1.04039	0.782685	0.933947		3	3
P35527	Keratin, type I cytoskeletal 9 OS=Homo sapiens OX=9606 GN=KRT9 PE=1 SV=3	6535.83	3889.89	2502.94	2989.89	10951.6	8105.93	22047.2	1959.74	2335.63	2136.76	5543.46	3130.48	15173.8	2652.14	2654.52	3092.33	4160.28	3593.2	4898.17	3695.39	4530.37	4159.73		1.0891	0.783123	0.933947		11	14
P51884	Lumican OS=Homo sapiens OX=9606 GN=LUM PE=1 SV=2	100226	61592	77944	87177.7	92094.3	77774.2	91013	101557	84860.3	94899.4	100362	107715	83824.7	73259.8	76647	87030.1	73377.1	83931.7	79021.7	87377.3	86090.4	84622.9		1.01734	0.784451	0.933947		31	30
P10586	Receptor-type tyrosine-protein phosphatase F OS=Homo sapiens OX=9606 GN=PTPRF PE=1 SV=2	2035.38	1801.13	2034.97	2276.68	2124.35	1953.54	2173.31	2080.18	2170.79	2201.37	2271.04	2108.77	2391.41	1939.62	2029.87	2360.24	1710.72	2448.65	1955.41	1959.01	2080.96	2104.96		1.01153	0.789252	0.936177		4	8
P24043	Laminin subunit alpha-2 OS=Homo sapiens OX=9606 GN=LAMA2 PE=1 SV=4	335.958	193.778	174.915	257.281	283.153	246.109	221.524	295.863	242.959	285.266	345.965	427.221	136.785	179.165	203.076	238.857	198.713	311.265	237.702	259.038	249.303	241.297		1.03318	0.794205	0.936177		2	1
P98160	Basement membrane-specific heparan sulfate proteoglycan core protein OS=Homo sapiens OX=9606 GN=HSPG2 PE=1 SV=4	8593.67	7691.17	7912.82	7630.01	7649.23	7830.31	7722.75	8946.59	8499	8443	9485.95	9697.59	7681.7	6955.55	7382.18	7488.02	7289.4	9338.39	7471.63	7650.77	8079.26	7987.61		1.01147	0.79484	0.936177		18	20
P22352	Glutathione peroxidase 3 OS=Homo sapiens OX=9606 GN=GPX3 PE=1 SV=2	13288	15610.7	13578.5	14594.2	15910.9	16222.8	16284.9	18289.4	15517.6	14562.7	20022.1	16207.6	13978.8	17166.3	12868.9	14240.9	11978.2	13494.2	16005.2	16630.2	15324.2	15094.4		1.01523	0.794849	0.936177		9	7
P02743	Serum amyloid P-component OS=Homo sapiens OX=9606 GN=APCS PE=1 SV=2	59393.6	39132.8	31057.5	49983.9	41848.3	58908	81383.8	26994.8	41830.1	41226	32802.5	35490.7	46470.6	79533.5	45102.7	52228.7	31500.9	45224.9	36773.8	44745.1	44953.2	43409.5		1.03556	0.796671	0.936177		20	17
P07357	Complement component C8 alpha chain OS=Homo sapiens OX=9606 GN=C8A PE=1 SV=2	107137	75033.2	88915.6	83329.6	96605.4	104434	95980.7	69661.6	89299.1	89331.1	87125.6	97575.2	87720.7	94680.1	87877.9	90094.6	69037.3	86013.9	109597	102551	89245	90611.1		1.01531	0.797075	0.936177		58	59
Q99983	Osteomodulin OS=Homo sapiens OX=9606 GN=OMD PE=1 SV=1	1657.5	1108.64	1536.53	1370.57	1535.78						2295.59	1423.99	1197.7	1087.23	1140.78						1428.25	1371.68		1.04124	0.79913	0.936177			2
P50552	Vasodilator-stimulated phosphoprotein OS=Homo sapiens OX=9606 GN=VASP PE=1 SV=3	55.4	37.7424	26.8331	79.8099	97.5481						44.0393	40.9806	207.496	26.9324	75.3623						53.4635	59.7271		1.11716	0.799215	0.936177			1
Q9Y646	Carboxypeptidase Q OS=Homo sapiens OX=9606 GN=CPQ PE=1 SV=1	995.4	1020.6	929.966	922.873	1153.03						1054.71	1304.69	906.13	770.629	923.248						1001.06	976.334		1.02533	0.802534	0.937987			2
P02775	Platelet basic protein OS=Homo sapiens OX=9606 GN=PPBP PE=1 SV=3	113629	28621.8	44528.8	26797.2	80909.1	57131.9	26265.8	68671.9	59881	23090.4	30755.1	60208.8	19597.8	52666.3	74249.3	47142	67350.1	38530.2	96768.9	47131.3	46245.4	48962.1		1.05875	0.803989	0.937987		10	10
P35555	Fibrillin-1 OS=Homo sapiens OX=9606 GN=FBN1 PE=1 SV=3	5898.44	5186.54	6154.03	6536.77	6190.6	6382.89	5723.2	6499.34	6686.92	5683.62	7535.62	6553.04	5930.3	5634.78	5698.57	6052.83	5259.93	6793.38	6214.14	6022.45	6077.5	6139.68		1.01023	0.806646	0.938199		13	12
P61626	Lysozyme C OS=Homo sapiens OX=9606 GN=LYZ PE=1 SV=1	4353.03	3697.23	3664.7	4989.05	3514.53	4677.45	3846.32	4031.52	4997.76	3435.04	4205.14	5024.15	4003.8	3366.16	4111.41	3825.16	4505.36	5155.27	3185.34	3269.98	4083.03	4013.08		1.01743	0.8074	0.938199		6	8
P05156	Complement factor I OS=Homo sapiens OX=9606 GN=CFI PE=1 SV=2	156734	140771	159842	153266	131541	144645	191355	135697	154607	156369	137985	149727	157935	169592	158363	168852	123911	153929	137407	148984	151704	150029		1.01116	0.81	0.939341		56	54
Q15166	Serum paraoxonase/lactonase 3 OS=Homo sapiens OX=9606 GN=PON3 PE=1 SV=3	1413.07	1210.2	1251.41	1445.96	1880.46	1691.99	1350.29	2043.81	1615.29	1300.08	1266.31	2227.5	1457.49	1404.77	1508.43	1301.51	1561.6	1325.31	1230.03	1645.7	1498.41	1471.19		1.0185	0.817812	0.945584		5	4
P23528	Cofilin-1 OS=Homo sapiens OX=9606 GN=CFL1 PE=1 SV=3	6111.03	5915.69	5366.1	12782.5	10827.7	3560.28	3662.97	6870.49	5579.02	2656.59	3492.14	3616.62	6200.63	2615.76	4554.26	6579.57	11811.7	5990.13	5308.78	9462.9	5691.3	5418.52		1.05034	0.818638	0.945584		6	14
P10599	Thioredoxin OS=Homo sapiens OX=9606 GN=TXN PE=1 SV=3	1479.92	1508.63	1554.29	3111.42	2393.51	1528.91	1475.72	1412.21	2440.92	969.097	1206.23	1388.82	2069.33	875.4	1922.11	1476.72	2764.4	1879	1605.48	1957.2	1694.16	1639.82		1.03314	0.827864	0.947448		3	2
Q14126	Desmoglein-2 OS=Homo sapiens OX=9606 GN=DSG2 PE=1 SV=2	4369.16	3785.96	5332.72	4228.38	4729.9	4411.73	3620.84	4540.41	5003.24	4982.17	4896.68	4866.68	4037.72	4119.54	4331.43	4793.29	4000.45	4785.45	4321.48	4239.1	4470.68	4426.21		1.01005	0.831599	0.947448		11	7
Q14314	Fibroleukin OS=Homo sapiens OX=9606 GN=FGL2 PE=1 SV=1	471.465	295.326	485.046	380.884	463.032	388.143	360.882	495.455	406.962	419.64	424.37	604.368	383.088	310.359	332.852	393.551	342.392	548.034	366.374	429.356	412.072	404.719		1.01817	0.833399	0.947448		2	1
O95998	Interleukin-18-binding protein OS=Homo sapiens OX=9606 GN=IL18BP PE=1 SV=2	1050.81	693.827	1145.88	869.426	900.414	889.187	1043.9	918.177	957.058	834.654	1358.26	962.185	787.634	819.822	818.027	1001.88	851.156	1185.19	874.241	850.837	922.277	936.514		1.01544	0.833656	0.947448		2	2
P04275	von Willebrand factor OS=Homo sapiens OX=9606 GN=VWF PE=1 SV=4	35965.1	35233.5	34399.1	40353.8	40780.4	38350.3	27102.3	43689.9	38673	33846.7	52117.4	41845.8	32890.3	30418.1	26808.4	39331.4	29029.2	64070.1	26578.3	30140.7	36557.8	35768.6		1.02207	0.834365	0.947448		69	61
P11717	Cation-independent mannose-6-phosphate receptor OS=Homo sapiens OX=9606 GN=IGF2R PE=1 SV=3	1750.26	1637.17	1882.88	1675.24	1785.7	1922.75	1857.73	1978.72	1886.83	1610.99	2421.82	1917.55	1773.86	1640.75	1632.13	1852.36	1592.02	1754.19	1723.63	1938.13	1794.74	1811.83		1.00952	0.834384	0.947448		5	5
P34096	Ribonuclease 4 OS=Homo sapiens OX=9606 GN=RNASE4 PE=1 SV=3	919.386	875.466	1043.36	832.064	957.538	1017.75	1007.43	993.494	988.54	820.203	1095.78	832.718	1143.56	897.368	928.536	966.724	1147.26	910.826	793.573	879.966	942.415	952.292		1.01048	0.834813	0.947448		3	3
O00391	Sulfhydryl oxidase 1 OS=Homo sapiens OX=9606 GN=QSOX1 PE=1 SV=3	8910.27	7894.07	9382.35	8669.25	11074.7	8595.85	9287.35	11382.2	9800.15	8633.71	11348.4	10712.6	9502.63	7460.73	8187.72	9012.6	8891.43	9440.18	8789.81	9309.39	9306.05	9205.18		1.01096	0.838416	0.947448		12	13
P06276	Cholinesterase OS=Homo sapiens OX=9606 GN=BCHE PE=1 SV=1	28701.9	22943.8	31430.2	38209.2	28902.3	24776	29482.6	30147.2	28322.4	32485.5	27050.8	26762.4	32732.2	27206.5	30886.2	29566.1	20884.8	27916.2	24391.9	46852.9	29279.8	28797.7		1.01674	0.838436	0.947448		24	21
P12111	Collagen alpha-3(VI) chain OS=Homo sapiens OX=9606 GN=COL6A3 PE=1 SV=5	6149.45	5628.36	6297.22	5947.03	6226.64	4829.95	5363.83	7326.66	6731.4	7002.37	6800.93	6870.3	5452.81	5530.5	6181.26	5600.45	6211.55	6061.44	6318.45	5638.39	6107.44	6047.52		1.00991	0.838488	0.947448		16	17
P02788	Lactotransferrin OS=Homo sapiens OX=9606 GN=LTF PE=1 SV=6	4107.64	3200.62	4688.6	8049.54	3998.53	2647.9	2986.78	3366.36	4345.74	3865.04	3453.37	3016.35	3872.35	2727.74	3846.39	3435.4	9212.64	3743.97	3030.97	4326.32	3933.71	3817.64		1.0304	0.838608	0.947448		8	10
Q8NI99	Angiopoietin-related protein 6 OS=Homo sapiens OX=9606 GN=ANGPTL6 PE=1 SV=1						1112.92	787.972	779.329	931.257	813.659						995.716	735.473	734.81	890.975	981.224	876.68	860.007		1.01939	0.84496	0.947448		1
P07237	Protein disulfide-isomerase OS=Homo sapiens OX=9606 GN=P4HB PE=1 SV=3	1572.21	1720.9	2001.78	1922.48	2045.34	1629.58	1861.58	2358.98	1766.02	1749.29	2289.01	1547.63	2058.57	1616.46	1973.41	2140.04	1635.94	1853.26	2046.27	1706.82	1850.48	1871.52		1.01137	0.845067	0.947448		4	4
P0DOX5	Immunoglobulin gamma-1 heavy chain OS=Homo sapiens OX=9606 PE=1 SV=2	4561.09	5005.88	5365.66	4948.42	5325.26	3889.44	3597.47	7257.01	5416.92	4300.76	6878.27	4249.13	4721.66	4183.57	5039.16	4564.66	3491.42	5998.06	7145.04	4617.33	4878.56	4968.89		1.01852	0.84954	0.947448		4	6
P60174	Triosephosphate isomerase OS=Homo sapiens OX=9606 GN=TPI1 PE=1 SV=3	1897.73	2313.49	1773.82	5493.99	2680.77	1822.61	1708.63	1852	3514.58	1331.38	1855.49	2457.42	2578.4	1220.11	2079.82	1990.11	4243.41	2888.08	1905.05	3095.17	2233.94	2308.08		1.03319	0.84964	0.947448		5	10
Q14162	Scavenger receptor class F member 1 OS=Homo sapiens OX=9606 GN=SCARF1 PE=1 SV=3						2.88018	11.9366	10.413	10.8844	11.6109						11.3641	11.1154	3.1006	5.07805	15.4203	8.53314	7.89476		1.08086	0.850566	0.947448		1
P05556	Integrin beta-1 OS=Homo sapiens OX=9606 GN=ITGB1 PE=1 SV=2	964.694	683.78	805.68	874.142	950.61	743.043	846.896	953.359	906.573	886.484	962.192	1093.86	839.571	657.943	836.117	865.709	840.709	923.188	813.085	889.548	856.688	865.635		1.01044	0.851411	0.947448		2	3
O75015	Low affinity immunoglobulin gamma Fc region receptor III-B OS=Homo sapiens OX=9606 GN=FCGR3B PE=1 SV=2	2116.02	1155.27	1387.35	2832.94	1178.71	282.872	1405.28	1890.45	1888.92	993.095	1991.78	1048.01	1013.3	1034.38	1142.52	787.513	2070.77	2382.76	1682.44	1516.18	1319.22	1378.49		1.04493	0.851472	0.947448		1	2
P0DOX7	Immunoglobulin kappa light chain OS=Homo sapiens OX=9606 PE=1 SV=1	30490.9	12843.5	19667.3	9578.61	12339.4	7976.89	5844.09	11458.5	9450.85	9950.99	8833.94	9355.06	9012.69	11398.5	8457.4	9568.48	9401.33	48775.9	9941.22	9609.04	11641.8	11164.8		1.04273	0.852232	0.947448		10	10
Q13093	Platelet-activating factor acetylhydrolase OS=Homo sapiens OX=9606 GN=PLA2G7 PE=1 SV=1	872.938	630.745	777.715	682.886	835.222	853.101	739.181	980.663	989.672	749.899	768.663	737.05	1157.19	656.278	999.545	609.635	720.977	617.902	1157.31	699.892	803.447	789.936		1.0171	0.852866	0.947448		2	2
P62937	Peptidyl-prolyl cis-trans isomerase A OS=Homo sapiens OX=9606 GN=PPIA PE=1 SV=2	716.378	870.298	736.403	2151.38	1285.04	567.533	659.015	844.664	1093.24	326.474	503.9	610.239	1049.84	405.02	985.753	860.46	1885	1004.7	786.82	1286.35	823.321	856.55		1.04036	0.855389	0.94756		1	3
P59665	Neutrophil defensin 1 OS=Homo sapiens OX=9606 GN=DEFA1 PE=1 SV=1	1766.5	1444.12	1983.4	2427.37	1795.42	1933.88	2617.14	2164.45	2703.14	2179.37	1963.68	2364.67	2255.68	2799.14	2327.33	1483	2008.14	1915.17	1973.63	2149.38	2066.92	2097.84		1.01496	0.856593	0.94756		2	3
Q9UQP3	Tenascin-N OS=Homo sapiens OX=9606 GN=TNN PE=1 SV=2	376.702	314.404	275.054	367.183	329.061	343.38	344.02	372.846	368.278	319.67	399.666	568.147	383.553	163.453	266.731	351.688	315.315	350.811	307.722	370.223	339.612	333.123		1.01948	0.85786	0.94756		1	1
P01042	Kininogen-1 OS=Homo sapiens OX=9606 GN=KNG1 PE=1 SV=2	313937	385226	319591	287322	309428	286925	321021	267811	347484	289532	273616	309471	326646	278109	309385	320251	310949	302968	316230	349561	311232	309005		1.00721	0.860788	0.94899		74	77
P28827	Receptor-type tyrosine-protein phosphatase mu OS=Homo sapiens OX=9606 GN=PTPRM PE=1 SV=2	917.1	678.876	857.695	883.873	879.921						899.382	1004.67	878.25	671.635	718.279						838.831	825.282		1.01642	0.86418	0.949728			2
P08571	Monocyte differentiation antigen CD14 OS=Homo sapiens OX=9606 GN=CD14 PE=1 SV=2	15752.4	15850.9	19080.3	17280.2	17663.4	18750.6	13620.2	15450.3	21912.9	15985.2	22073.9	16139.9	16231.9	16987.8	15991	13569.2	15945.9	25314.7	16239.5	16263.2	16994.8	17204.9		1.01236	0.864727	0.949728		14	13
P61769	Beta-2-microglobulin OS=Homo sapiens OX=9606 GN=B2M PE=1 SV=1	10250.1	8805.81	8662.37	9090.76	7619.56	8155.07	9853.77	7880.38	8731.41	6276.76	8422.72	9794.31	8141.87	6641.34	8530.25	9968.25	8730.69	11395.5	7073.82	7893.45	8460.7	8557.93		1.01149	0.867217	0.950335		10	10
Q13421	Mesothelin OS=Homo sapiens OX=9606 GN=MSLN PE=1 SV=2	524.2	563.385	514.689	390.098	577.282						668.562	479.274	405.515	470.94	510.198						509.192	499.905		1.01858	0.868551	0.950335			2
Q12866	Tyrosine-protein kinase Mer OS=Homo sapiens OX=9606 GN=MERTK PE=1 SV=2	385.8	368.424	381.731	462.038	354.759						341.585	433.43	483.947	344.548	385.705						388.88	394.225		1.01374	0.870516	0.95057			1
P02776	Platelet factor 4 OS=Homo sapiens OX=9606 GN=PF4 PE=1 SV=2	24520.3	5941.72	8728.05	5407.87	13466	14918.4	5130.42	11314.8	11090.3	4210.74	5649.48	11908.8	4405.63	8505.82	16200.9	7710.74	18158.8	6853.14	17169.4	8177.75	9064.52	9420.2		1.03924	0.872037	0.95057		7	9
P07737	Profilin-1 OS=Homo sapiens OX=9606 GN=PFN1 PE=1 SV=2	4338.2	4553.13	3947.97	10459.5	8629.99	3036.69	3056.66	5684.32	3851.97	2218.43	2597.74	2766.82	5721.94	2489.21	3298.18	5049.64	9770.6	4088.11	4386.01	7660.28	4468.45	4324.62		1.03326	0.877959	0.952493		6	7
A9MPX1	Zinc transporter ZupT OS=Salmonella arizonae (strain ATCC BAA-731 / CDC346-86 / RSK2980) OX=41514 GN=zupT PE=3 SV=1	744.571	604.57	1524.08	786.529	1797.01	650.53	824.993	1431.32	795.498	1571.27	1365.7	714.481	936.493	1417.64	971.622	491.591	464.261	994.111	2799.05	840.063	992.881	960.956		1.03322	0.879066	0.952493		1	2
P07451	Carbonic anhydrase 3 OS=Homo sapiens OX=9606 GN=CA3 PE=1 SV=3	483.632	2155.1	523.452	1780.09	503.675	963.076	721.646	590.098	2676.95	526.235	756.667	2338.52	613.904	389.488	755.721	621.678	1317.72	1497.25	688.427	697.176	881.288	846.191		1.04148	0.880552	0.952493		1	2
Q9UGM5	Fetuin-B OS=Homo sapiens OX=9606 GN=FETUB PE=1 SV=2	23488.7	38736	20197.7	20148.2	21283.8	16110.4	20925.8	25417.8	26717.8	18585	21302.8	20206.5	20975.5	21059	23139.4	23217.8	21605.4	29971.7	23798.6	24187.5	22518.8	22806.9		1.01279	0.881631	0.952493		17	23
[truncated: 44 more rows]
